# Supplementary material for: Estimating the prevalence of Echinococcus spp. in a Tibetan fox (Vulpes ferrilata) population on the eastern Tibetan Plateau
Source: Parasit Vectors. 2026 Jan 21;19:41. doi: 10.1186/s13071-025-07085-3 (PMC12822117; doi:10.1186/s13071-025-07085-3)
Supplement: Supplementary file 2 — Additional file 2. [file 13071_2025_7085_MOESM2_ESM.xlsx]

## Sheet: TableS2
Table S2 Average numbers of resampled fox fecal samples (mean ± SD) obtained from tests conducted at each virtual line transect interval
Interval/m	200	300	400	500	600	700	800	900	1000	1100	1200	1300	1400	1500	1600	1700	1800	1900	2000	2100	2200	2300	2400	2500	2600	2700	2800	2900	3000
2010	121 ± 0	71 ± 7	45 ± 6	45 ± 6	36 ± 6	35 ± 7	31 ± 7	29 ± 6	27 ± 7	25 ± 7	24 ± 5	22 ± 5	23 ± 6	23 ± 6	21 ± 5	21 ± 4	22 ± 4	22 ± 5	20 ± 5	22 ± 5	20 ± 5	22 ± 6	20 ± 5	19 ± 4	21 ± 7	21 ± 5	20 ± 6	21 ± 6	21 ± 6
2011	69 ± 0	39 ± 7	29 ± 6	25 ± 5	21 ± 8	19 ± 8	15 ± 5	14 ± 5	12 ± 4	12 ± 6	11 ± 5	11 ± 6	10 ± 5	9 ± 6	8 ± 6	9 ± 6	8 ± 5	7 ± 4	7 ± 5	8 ± 5	7 ± 5	5 ± 4	6 ± 5	6 ± 4	6 ± 5	7 ± 5	6 ± 5	6 ± 4	6 ± 5
2012	60 ± 0	36 ± 3	27 ± 4	24 ± 5	20 ± 5	17 ± 5	18 ± 5	16 ± 4	16 ± 4	14 ± 4	14 ± 3	14 ± 3	14 ± 3	12 ± 4	13 ± 3	12 ± 3	13 ± 3	12 ± 3	11 ± 3	12 ± 3	11 ± 3	12 ± 3	10 ± 4	12 ± 3	13 ± 4	13 ± 4	12 ± 3	12 ± 3	13 ± 3

## Sheet: TableS3
Table S3 Numbers of effective estimations resulting from tests conducted at each virtual line transect interval
Interval/m	200	300	400	500	600	700	800	900	1000	1100	1200	1300	1400	1500	1600	1700	1800	1900	2000	2100	2200	2300	2400	2500	2600	2700	2800	2900	3000
2010	30	30	30	30	30	30	30	30	30	30	30	30	30	29	30	30	30	30	30	30	29	30	30	30	30	29	30	30	30
2011	30	30	30	30	30	30	30	30	28	27	28	25	27	22	23	24	26	20	17	23	19	17	18	18	16	20	15	23	18
2012	30	30	30	30	30	30	30	30	30	30	30	30	30	30	30	29	28	30	30	29	30	30	28	28	28	29	29	30	30

## Sheet: TableS4
Table S4 Resampling data and statistical results from the optimal interval range estimation process in 2010
Interval/ Test	No. Resampled	No. E. multilocularis	t value	p value	No. E. shiquicus	t value	p value	No. Mixed infection	t value	p value	No. Echinococcus spp.	t value	p value
Interval =200 m	121	40	0.244884	0.80691	50	0.400534	0.689383	17	0.0614812	0.951065	73	0.566797	0.571773
Interval =300 m
Test 1	76	25	0.242695	0.808776	32	0.427886	0.669724	11	0.128551	0.89799	46	0.543307	0.588218
Test 2	75	24	0.17097	0.864623	31	0.364984	0.715961	11	0.149104	0.881798	44	0.399096	0.690748
Test 3	78	26	0.27735	0.782114	31	0.240933	0.810126	10	0.0446784	0.964457	47	0.525052	0.60077
Test 4	64	22	0.199825	0.842118	28	0.538938	0.591408	10	0.254604	0.799674	40	0.674891	0.501667
Test 5	83	23	0.184571	0.853939	33	0.246769	0.805593	9	0.259248	0.795977	47	0.250102	0.803022
Test 6	73	27	0.0152631	0.987856	30	0.343584	0.73196	12	0.330149	0.742055	45	0.625118	0.533475
Test 7	63	20	0.157923	0.874915	24	0.0938548	0.925459	9	0.121127	0.903895	35	0.148683	0.882178
Test 8	67	24	0.0825185	0.934431	30	0.625323	0.533455	10	0.181845	0.856142	44	0.924804	0.357717
Test 9	61	22	0.0681336	0.945854	29	0.827657	0.41039	11	0.221596	0.825207	40	0.903015	0.369298
Test 10	79	22	0.170015	0.865356	28	0.105378	0.916296	9	0.196505	0.84463	41	0.115795	0.908057
Test 11	65	21	0.201161	0.841071	27	0.36732	0.714326	8	0.0838528	0.933378	40	0.603576	0.547792
Test 12	65	25	0.125055	0.900786	26	0.246338	0.806036	10	0.229749	0.818859	41	0.720972	0.472977
Test 13	68	21	0.0853515	0.932183	29	0.459406	0.647115	9	0.00842449	0.993298	41	0.513929	0.608635
Test 14	75	22	0.0451962	0.964049	28	0.0446736	0.964464	9	0.127955	0.898464	41	0.093212	0.925938
Test 15	75	26	0.170309	0.865141	31	0.364984	0.715961	12	0.284873	0.776381	45	0.501479	0.617232
Test 16	75	27	0.0626392	0.95019	29	0.151681	0.87977	12	0.284873	0.776381	44	0.399096	0.690748
Test 17	77	23	0.00293904	0.997661	32	0.385384	0.700823	11	0.108447	0.913873	44	0.284404	0.776727
Test 18	73	24	0.242484	0.808957	29	0.234393	0.815212	10	0.0511975	0.959282	43	0.414843	0.679244
Test 19	73	25	0.20524	0.837848	31	0.452599	0.651926	9	0.0912612	0.927488	47	0.83685	0.404894
Test 20	68	16	0.513788	0.608734	28	0.343314	0.73221	8	0.144467	0.885473	36	0.0431664	0.96567
Test 21	63	21	0.283473	0.777546	23	0.0313473	0.975071	8	0.0407656	0.967584	36	0.267869	0.789489
Test 22	70	22	0.127807	0.898597	32	0.705137	0.482608	10	0.114206	0.909337	44	0.713579	0.477397
Test 23	68	23	0.241735	0.809568	27	0.227012	0.82096	10	0.158755	0.874238	40	0.401998	0.688695
Test 24	69	27	0.182569	0.855566	27	0.182569	0.855566	10	0.136215	0.89197	44	0.781904	0.436419
Test 25	78	24	0.0696084	0.944652	27	0.173044	0.862985	10	0.0446784	0.964457	41	0.0653882	0.948002
Test 26	90	32	0.0910513	0.927622	38	0.452761	0.651637	15	0.34641	0.729715	55	0.604959	0.546487
Test 27	73	23	0.132273	0.895064	35	0.887976	0.37692	12	0.330149	0.742055	46	0.730777	0.466814
Test 28	63	19	0.0316812	0.974805	26	0.343028	0.732477	10	0.280089	0.780132	35	0.148683	0.882178
Test 29	59	18	0.0633962	0.949617	22	0.0258065	0.979479	7	0.120834	0.904141	33	0.171634	0.864181
Test 30	73	25	0.20524	0.837848	35	0.887976	0.37692	13	0.235422	0.814416	47	0.83685	0.404894
Interval =400 m
Test 1	45	12	0.215007	0.830468	17	0.0419132	0.966703	4	0.398661	0.691513	25	0.119734	0.905081
Test 2	50	11	0.601513	0.549528	17	0.239787	0.811227	3	0.732527	0.466402	25	0.274874	0.784259
Test 3	36	8	0.53033	0.598098	20	1.3029	0.198242	5	0.132196	0.89533	23	0.682408	0.497953
Test 4	42	15	0.118933	0.905733	17	0.236083	0.814186	7	0.377964	0.706813	25	0.396569	0.693116
Test 5	52	23	0.547565	0.585757	18	0.190159	0.849743	10	0.113596	0.909888	31	0.431798	0.667235
Test 6	39	9	0.476698	0.635432	10	0.276697	0.783032	2	0.789919	0.432907	17	0.165401	0.869224
Test 7	49	15	0.0833967	0.933789	10	0.729328	0.468382	3	0.715519	0.476812	22	0.0947468	0.924803
Test 8	43	12	0.113873	0.909719	22	1.03075	0.306797	7	0.340538	0.734641	27	0.636677	0.526757
Test 9	41	7	0.975615	0.333307	18	0.485106	0.629428	3	0.552928	0.582438	22	0.0239812	0.98095
Test 10	49	16	0.240312	0.810833	19	0.125387	0.900598	9	0.202057	0.840494	26	0.0535045	0.957492
Test 11	42	7	1.01498	0.31426	22	1.11517	0.2693	4	0.321214	0.749184	25	0.396569	0.693116
Test 12	47	20	0.406015	0.686086	15	0.186019	0.853019	7	0.202713	0.840003	28	0.415763	0.678974
Test 13	40	6	1.14782	0.255837	12	0.0523521	0.958431	1	1.11119	0.271153	17	0.245534	0.806925
Test 14	53	15	0.103026	0.918237	19	0.093323	0.925914	5	0.36358	0.717268	29	0.0730871	0.941945
Test 15	47	12	0.309294	0.758103	11	0.47887	0.633663	3	0.679529	0.499253	20	0.260931	0.794983
Test 16	44	9	0.707755	0.481793	20	0.61205	0.542779	4	0.373822	0.709833	25	0.208149	0.835806
Test 17	44	14	0.182518	0.855782	16	0.0666126	0.947108	5	0.138853	0.890024	25	0.208149	0.835806
Test 18	41	15	0.0555415	0.955898	16	0.125725	0.900384	5	0.0466669	0.962939	26	0.673569	0.503261
Test 19	51	22	0.461585	0.645853	16	0.139642	0.889356	8	0.273579	0.785238	30	0.371029	0.711769
Test 20	48	17	0.132721	0.894824	20	0.342105	0.733375	7	0.170971	0.864777	30	0.633572	0.528584
Test 21	49	17	0.187126	0.852136	16	0.240312	0.810833	7	0.140224	0.88891	26	0.0535045	0.957492
Test 22	47	19	0.245934	0.80652	19	0.245934	0.80652	7	0.202713	0.840003	31	0.886799	0.378508
Test 23	43	11	0.29429	0.769552	20	0.686041	0.49533	6	0.119734	0.905094	25	0.300319	0.764972
Test 24	49	17	0.187126	0.852136	15	0.0833967	0.933789	6	0.0626439	0.950239	26	0.0535045	0.957492
Test 25	29	9	0.156858	0.876043	16	1.19998	0.236291	4	0.149799	0.881578	21	1.24265	0.220296
Test 26	49	20	0.280348	0.780087	17	0.187126	0.852136	8	0.337407	0.736881	29	0.392581	0.695894
Test 27	58	20	0.19542	0.845593	20	0.19542	0.845593	9	0.249338	0.803781	31	0.0142085	0.988701
Test 28	36	8	0.53033	0.598098	19	1.10061	0.276039	3	0.420084	0.676122	24	0.882523	0.38148
Test 29	38	12	0.174199	0.862349	20	1.10579	0.273631	7	0.216529	0.829377	25	0.830945	0.409597
Test 30	49	18	0.0303561	0.975875	21	0.434764	0.665152	9	0.202057	0.840494	30	0.542575	0.58925
Interval =500 m
Test 1	45	12	0.215007	0.830468	17	0.0419132	0.966703	4	0.398661	0.691513	25	0.119734	0.905081
Test 2	50	11	0.601513	0.549528	17	0.239787	0.811227	3	0.732527	0.466402	25	0.274874	0.784259
Test 3	36	8	0.53033	0.598098	20	1.3029	0.198242	5	0.132196	0.89533	23	0.682408	0.497953
Test 4	42	15	0.118933	0.905733	17	0.236083	0.814186	7	0.377964	0.706813	25	0.396569	0.693116
Test 5	52	23	0.547565	0.585757	18	0.190159	0.849743	10	0.113596	0.909888	31	0.431798	0.667235
Test 6	39	9	0.476698	0.635432	10	0.276697	0.783032	2	0.789919	0.432907	17	0.165401	0.869224
Test 7	49	15	0.0833967	0.933789	10	0.729328	0.468382	3	0.715519	0.476812	22	0.0947468	0.924803
Test 8	43	12	0.113873	0.909719	22	1.03075	0.306797	7	0.340538	0.734641	27	0.636677	0.526757
Test 9	41	7	0.975615	0.333307	18	0.485106	0.629428	3	0.552928	0.582438	22	0.0239812	0.98095
Test 10	49	16	0.240312	0.810833	19	0.125387	0.900598	9	0.202057	0.840494	26	0.0535045	0.957492
Test 11	42	7	1.01498	0.31426	22	1.11517	0.2693	4	0.321214	0.749184	25	0.396569	0.693116
Test 12	47	20	0.406015	0.686086	15	0.186019	0.853019	7	0.202713	0.840003	28	0.415763	0.678974
Test 13	40	6	1.14782	0.255837	12	0.0523521	0.958431	1	1.11119	0.271153	17	0.245534	0.806925
Test 14	53	15	0.103026	0.918237	19	0.093323	0.925914	5	0.36358	0.717268	29	0.0730871	0.941945
Test 15	47	12	0.309294	0.758103	11	0.47887	0.633663	3	0.679529	0.499253	20	0.260931	0.794983
Test 16	44	9	0.707755	0.481793	20	0.61205	0.542779	4	0.373822	0.709833	25	0.208149	0.835806
Test 17	44	14	0.182518	0.855782	16	0.0666126	0.947108	5	0.138853	0.890024	25	0.208149	0.835806
Test 18	41	15	0.0555415	0.955898	16	0.125725	0.900384	5	0.0466669	0.962939	26	0.673569	0.503261
Test 19	51	22	0.461585	0.645853	16	0.139642	0.889356	8	0.273579	0.785238	30	0.371029	0.711769
Test 20	48	17	0.132721	0.894824	20	0.342105	0.733375	7	0.170971	0.864777	30	0.633572	0.528584
Test 21	49	17	0.187126	0.852136	16	0.240312	0.810833	7	0.140224	0.88891	26	0.0535045	0.957492
Test 22	47	19	0.245934	0.80652	19	0.245934	0.80652	7	0.202713	0.840003	31	0.886799	0.378508
Test 23	43	11	0.29429	0.769552	20	0.686041	0.49533	6	0.119734	0.905094	25	0.300319	0.764972
Test 24	49	17	0.187126	0.852136	15	0.0833967	0.933789	6	0.0626439	0.950239	26	0.0535045	0.957492
Test 25	29	9	0.156858	0.876043	16	1.19998	0.236291	4	0.149799	0.881578	21	1.24265	0.220296
Test 26	49	20	0.280348	0.780087	17	0.187126	0.852136	8	0.337407	0.736881	29	0.392581	0.695894
Test 27	58	20	0.19542	0.845593	20	0.19542	0.845593	9	0.249338	0.803781	31	0.0142085	0.988701
Test 28	36	8	0.53033	0.598098	19	1.10061	0.276039	3	0.420084	0.676122	24	0.882523	0.38148
Test 29	38	12	0.174199	0.862349	20	1.10579	0.273631	7	0.216529	0.829377	25	0.830945	0.409597
Test 30	49	18	0.0303561	0.975875	21	0.434764	0.665152	9	0.202057	0.840494	30	0.542575	0.58925
Interval =600 m
Test 1	28	13	0.585567	0.561092	17	1.57967	0.121187	8	0.599319	0.551966	22	1.70179	0.0956948
Test 2	35	14	0.177545	0.85977	15	0.382336	0.703771	6	0.343763	0.732411	23	0.807178	0.423241
Test 3	39	16	0.266709	0.790673	13	0.302235	0.763592	5	0.0207717	0.983502	24	0.529378	0.598635
Test 4	35	13	0.0287764	0.977153	21	1.62081	0.111106	8	0.17569	0.86122	26	1.4436	0.154849
Test 5	40	14	0.175825	0.861055	15	0.0102937	0.991823	5	0.0135863	0.989207	24	0.423478	0.67354
Test 6	35	9	0.255768	0.799139	13	0.0287764	0.977153	1	1.04106	0.302666	21	0.40224	0.689156
Test 7	30	12	0.155794	0.876862	14	0.618688	0.539109	6	0.0972663	0.922929	20	0.837526	0.406536
Test 8	27	13	0.693139	0.491865	12	0.44213	0.660561	6	0.0779287	0.938238	19	1.07074	0.290124
Test 9	31	13	0.296315	0.768268	8	0.230441	0.818729	3	0.253164	0.801223	18	0.249146	0.804311
Test 10	37	21	1.40053	0.167075	17	0.614519	0.541453	9	0.313216	0.755323	29	1.78433	0.0799881
Test 11	42	10	0.430355	0.668506	18	0.41207	0.681781	4	0.321214	0.749184	24	0.226068	0.82193
Test 12	35	17	0.79035	0.432913	20	1.40951	0.164638	9	0.421798	0.674911	28	1.89842	0.0631963
Test 13	46	10	0.610226	0.543907	17	0.018306	0.985453	4	0.422587	0.674036	23	0.278019	0.781908
Test 14	25	11	0.395221	0.69468	10	0.127506	0.899148	4	0.359298	0.721172	17	0.879668	0.384045
Test 15	43	12	0.113873	0.909719	16	0.00484477	0.996151	4	0.348024	0.72904	24	0.133731	0.894063
Test 16	40	9	0.52655	0.600549	13	0.239232	0.811784	3	0.52862	0.599121	19	0.107699	0.914613
Test 17	45	17	0.0419132	0.966703	19	0.375116	0.708855	7	0.269356	0.78855	29	0.766168	0.446484
Test 18	42	14	0.298807	0.766137	22	1.11517	0.2693	8	0.148747	0.882261	28	0.916909	0.362923
Test 19	35	10	0.041207	0.967289	16	0.586358	0.560172	6	0.343763	0.732411	20	0.203191	0.839779
Test 20	25	10	0.127506	0.899148	13	0.92945	0.357967	5	0.121575	0.903815	18	1.16237	0.251649
Test 21	28	9	0.237705	0.813189	11	0.0961537	0.923825	2	0.493941	0.623751	18	0.654156	0.516341
Test 22	35	15	0.382336	0.703771	13	0.0287764	0.977153	6	0.343763	0.732411	22	0.603324	0.548916
Test 23	33	14	0.34143	0.73421	10	0.0922196	0.926892	4	0.0241389	0.980838	20	0.434369	0.665889
Test 24	44	18	0.274144	0.7849	12	0.16534	0.869223	4	0.373822	0.709833	26	0.371834	0.711305
Test 25	41	15	0.0555415	0.955898	17	0.305793	0.760857	7	0.339764	0.735262	25	0.497278	0.620873
Test 26	29	12	0.246269	0.80657	15	0.959427	0.342359	7	0.250684	0.803175	20	0.991745	0.32651
Test 27	33	14	0.34143	0.73421	20	1.64223	0.106818	9	0.538845	0.592385	25	1.53892	0.130128
Test 28	31	7	0.474394	0.63737	13	0.296315	0.768268	3	0.253164	0.801223	17	0.0302903	0.975961
Test 29	40	11	0.137155	0.891392	16	0.194829	0.846219	6	0.226117	0.82192	21	0.107699	0.914613
Test 30	40	16	0.194829	0.846219	12	0.0523521	0.958431	6	0.226117	0.82192	22	0.0686156	0.945536
Interval =700 m
Test 1	36	15	0.301511	0.764204	14	0.100901	0.92001	4	0.135804	0.892491	25	1.08621	0.282303
Test 2	39	12	0.112085	0.911157	18	0.640336	0.524565	5	0.0207717	0.983502	25	0.713901	0.478253
Test 3	39	12	0.112085	0.911157	18	0.640336	0.524565	4	0.234153	0.81572	26	0.90079	0.371558
Test 4	36	13	0.101419	0.919601	11	0.102839	0.918479	2	0.725052	0.471609	22	0.485135	0.62958
Test 5	27	15	1.20007	0.236535	11	0.190386	0.849882	6	0.0779287	0.938238	20	1.34174	0.186563
Test 6	37	14	0.0274482	0.978203	15	0.224131	0.823501	6	0.34472	0.731644	23	0.564562	0.57471
Test 7	42	15	0.118933	0.905733	13	0.120215	0.904721	5	0.0785328	0.93767	23	0.0564204	0.955198
Test 8	37	18	0.809457	0.421805	12	0.238844	0.81213	5	0.0935898	0.925781	25	0.95475	0.343959
Test 9	39	16	0.266709	0.790673	13	0.302235	0.763592	4	0.234153	0.81572	25	0.713901	0.478253
Test 10	31	15	0.746532	0.458987	12	0.0696987	0.944723	6	0.15077	0.880789	21	0.922687	0.360785
Test 11	29	9	0.156858	0.876043	12	0.246269	0.80657	4	0.149799	0.881578	17	0.276103	0.783706
Test 12	56	17	0.0546943	0.956531	25	0.590079	0.55696	8	0.129601	0.897239	34	0.522855	0.602659
Test 13	40	12	0.0523521	0.958431	21	1.11063	0.27139	7	0.300171	0.765139	26	0.784203	0.436168
Test 14	24	10	0.231621	0.817985	6	0.244558	0.808019	2	0.332595	0.741135	14	0.224055	0.823827
Test 15	27	9	0.322749	0.748414	10	0.0639215	0.949322	4	0.249551	0.804096	15	0.0610089	0.951628
Test 16	31	12	0.0696987	0.944723	10	0.238065	0.812844	5	0.35057	0.727445	17	0.0302903	0.975961
Test 17	32	6	0.783159	0.437303	12	0.0123787	0.990174	2	0.621885	0.536901	16	0.294628	0.769523
Test 18	32	13	0.209305	0.835078	9	0.0635417	0.949594	2	0.621885	0.536901	20	0.560239	0.577869
Test 19	27	5	0.760549	0.450983	7	0.199133	0.843076	1	0.876611	0.385459	11	0.306399	0.760746
Test 20	38	12	0.174199	0.862349	15	0.149944	0.881357	2	0.769331	0.444988	25	0.830945	0.409597
Test 21	25	8	0.237409	0.813494	12	0.661769	0.511734	4	0.359298	0.721172	16	0.606713	0.547307
Test 22	36	8	0.53033	0.598098	16	0.501115	0.618365	3	0.420084	0.676122	21	0.290021	0.772932
Test 23	40	13	0.239232	0.811784	17	0.378278	0.706629	5	0.0135863	0.989207	25	0.602883	0.548978
Test 24	44	21	0.780776	0.437954	16	0.0666126	0.947108	7	0.304354	0.761894	30	1.04004	0.302426
Test 25	30	13	0.387725	0.69997	14	0.618688	0.539109	5	0.4	0.690969	22	1.32225	0.192485
Test 26	29	8	0.0897858	0.928847	16	1.19998	0.236291	5	0.34936	0.728413	19	0.748126	0.458192
Test 27	35	14	0.177545	0.85977	20	1.40951	0.164638	8	0.17569	0.86122	26	1.4436	0.154849
Test 28	42	12	0.0605069	0.951956	13	0.120215	0.904721	5	0.0785328	0.93767	20	0.112726	0.910631
Test 29	33	13	0.126325	0.899981	15	0.555507	0.581025	6	0.251242	0.802657	22	0.86164	0.392999
Test 30	34	10	0.0240579	0.9809	18	1.09506	0.278634	7	0.0292008	0.976818	21	0.52073	0.604809
Interval =800 m
Test 1	26	6	0.401218	0.690246	10	0.0291797	0.976856	4	0.303097	0.763278	12	0.0558171	0.955746
Test 2	35	14	0.177545	0.85977	13	0.0287764	0.977153	6	0.343763	0.732411	21	0.40224	0.689156
Test 3	23	5	0.472747	0.638963	7	0.139858	0.889474	1	0.754892	0.454736	11	0.17661	0.860706
Test 4	24	8	0.330719	0.742541	12	0.782488	0.438424	5	0.057496	0.954429	15	0.496676	0.62207
Test 5	33	16	0.769465	0.445237	12	0.0907497	0.928054	4	0.0241389	0.980838	24	1.3068	0.197261
Test 6	36	7	0.752403	0.455138	15	0.301511	0.764204	4	0.135804	0.892491	18	0.288675	0.773956
Test 7	33	11	0.310791	0.757252	14	0.34143	0.73421	4	0.0241389	0.980838	21	0.646281	0.521053
Test 8	26	10	0.0291797	0.976856	11	0.289881	0.773301	4	0.303097	0.763278	17	0.710768	0.481065
Test 9	32	6	0.783159	0.437303	14	0.429278	0.669602	3	0.289811	0.773184	17	0.0825539	0.934543
Test 10	27	6	0.473377	0.638285	10	0.0639215	0.949322	3	0.0868199	0.931209	13	0.182624	0.855932
Test 11	33	8	0.358508	0.721473	13	0.126325	0.899981	3	0.324723	0.746745	18	0.0172614	0.986297
Test 12	34	15	0.466891	0.642566	11	0.238451	0.812487	4	0.0629821	0.950027	22	0.728508	0.469635
Test 13	23	6	0.15938	0.874172	10	0.342206	0.733987	3	0.11813	0.906556	13	0.100157	0.92072
Test 14	26	11	0.289881	0.773301	11	0.289881	0.773301	5	0.182621	0.855954	17	0.710768	0.481065
Test 15	43	15	0.180022	0.857742	13	0.0639391	0.949231	6	0.119734	0.905094	22	0.19791	0.843784
Test 16	23	5	0.472747	0.638963	11	0.626473	0.534564	2	0.285708	0.776576	14	0.380064	0.705909
Test 17	21	8	0.0258445	0.979517	8	0.0258445	0.979517	3	0.238658	0.812653	13	0.425647	0.672767
Test 18	29	7	0.343589	0.732721	14	0.721225	0.474421	3	0.174204	0.86247	18	0.510086	0.61243
Test 19	34	7	0.648731	0.519423	17	0.884798	0.380418	6	0.298443	0.766578	18	0.0897435	0.928843
Test 20	31	9	0.00650206	0.994839	15	0.746532	0.458987	5	0.35057	0.727445	19	0.47009	0.640419
Test 21	51	17	0.29079	0.772097	21	0.312431	0.755669	7	0.0815448	0.935248	31	0.515698	0.607738
Test 22	29	5	0.882043	0.382339	11	0.00669581	0.994687	3	0.174204	0.86247	13	0.0447822	0.964475
Test 23	24	8	0.330719	0.742541	8	0.330719	0.742541	3	0.0626839	0.950323	13	0.04461	0.964635
Test 24	27	7	0.199133	0.843076	14	0.945189	0.349724	4	0.249551	0.804096	17	0.555238	0.581544
Test 25	37	11	0.0391791	0.968892	16	0.419613	0.676433	7	0.172329	0.863823	20	0.00523057	0.995846
Test 26	38	18	0.723017	0.472733	8	0.63317	0.529247	4	0.202716	0.840105	22	0.266765	0.790648
Test 27	25	13	0.92945	0.357967	7	0.0388874	0.969164	3	0.0101684	0.991935	17	0.879668	0.384045
Test 28	26	7	0.121137	0.904147	12	0.548623	0.586101	5	0.182621	0.855954	14	0.0558171	0.955746
Test 29	33	8	0.358508	0.721473	11	0.310791	0.757252	4	0.0241389	0.980838	15	0.0172614	0.986297
Test 30	39	9	0.476698	0.635432	16	0.266709	0.790673	5	0.0207717	0.983502	20	0.194986	0.84611
Interval =900 m
Test 1	31	8	0.230441	0.818729	12	0.0696987	0.944723	4	0.0588982	0.953278	16	0.187512	0.852049
Test 2	25	12	0.661769	0.511734	9	0.143771	0.886369	5	0.121575	0.903815	16	0.606713	0.547307
Test 3	38	17	0.5324	0.596593	14	0.0430311	0.965833	7	0.216529	0.829377	24	0.640749	0.524347
Test 4	34	13	0.0470571	0.962652	9	0.194485	0.846569	3	0.358008	0.721815	19	0.112382	0.910962
Test 5	29	8	0.0897858	0.928847	10	0.236255	0.814284	3	0.174204	0.86247	15	0.185188	0.853896
Test 6	29	8	0.0897858	0.928847	15	0.959427	0.342359	4	0.149799	0.881578	19	0.748126	0.458192
Test 7	31	7	0.474394	0.63737	16	0.972374	0.335739	5	0.35057	0.727445	18	0.249146	0.804311
Test 8	15	3	0.476091	0.637244	6	0.0329977	0.973881	1	0.357031	0.723412	8	0.159103	0.874587
Test 9	29	10	0.236255	0.814284	10	0.236255	0.814284	4	0.149799	0.881578	16	0.0447822	0.964475
Test 10	32	11	0.236856	0.813756	18	1.31236	0.195511	8	0.342711	0.733281	21	0.779864	0.439222
Test 11	27	5	0.760549	0.450983	11	0.190386	0.849882	3	0.0868199	0.931209	13	0.182624	0.855932
Test 12	17	4	0.269767	0.78897	8	0.487256	0.629204	2	0.069491	0.945006	10	0.185082	0.854264
Test 13	33	17	0.984199	0.329756	9	0.13047	0.896718	4	0.0241389	0.980838	22	0.86164	0.392999
Test 14	36	9	0.314485	0.754387	14	0.100901	0.92001	6	0.387298	0.700086	17	0.0962746	0.923666
Test 15	24	5	0.551034	0.584601	12	0.782488	0.438424	3	0.0626839	0.950323	14	0.224055	0.823827
Test 16	34	16	0.675677	0.502298	14	0.257628	0.797731	4	0.0629821	0.950027	26	1.60455	0.114769
Test 17	26	11	0.289881	0.773301	12	0.548623	0.586101	5	0.182621	0.855954	18	0.977789	0.333648
Test 18	23	10	0.342206	0.733987	7	0.139858	0.889474	2	0.285708	0.776576	15	0.666104	0.509168
Test 19	36	14	0.100901	0.92001	8	0.53033	0.598098	3	0.420084	0.676122	19	0.0962746	0.923666
Test 20	35	11	0.169202	0.866294	13	0.0287764	0.977153	5	0.172372	0.863815	19	0.00547942	0.995649
Test 21	37	11	0.0391791	0.968892	16	0.419613	0.676433	5	0.0935898	0.925781	22	0.373163	0.710488
Test 22	25	6	0.325051	0.746756	13	0.92945	0.357967	3	0.0101684	0.991935	16	0.606713	0.547307
Test 23	23	10	0.342206	0.733987	4	0.806022	0.424996	2	0.285708	0.776576	12	0.17661	0.860706
Test 24	34	13	0.0470571	0.962652	11	0.238451	0.812487	4	0.0629821	0.950027	20	0.31562	0.753579
Test 25	23	6	0.15938	0.874172	9	0.0561099	0.955534	4	0.357731	0.722425	11	0.17661	0.860706
Test 26	31	4	1.26918	0.210496	12	0.0696987	0.944723	3	0.253164	0.801223	13	0.249146	0.804311
Test 27	22	8	0.133604	0.894403	11	0.754403	0.455139	3	0.176714	0.860648	16	1.16799	0.2499
Test 28	34	10	0.0240579	0.9809	12	0.165686	0.869059	3	0.358008	0.721815	19	0.112382	0.910962
Test 29	29	10	0.236255	0.814284	13	0.48397	0.630703	3	0.174204	0.86247	20	0.991745	0.32651
Test 30	30	8	0.161796	0.87216	13	0.387725	0.69997	3	0.214669	0.830954	18	0.375505	0.708974
Interval =1000 m
Test 1	32	4	1.31363	0.195089	14	0.429278	0.669602	1	0.988649	0.327692	17	0.0825539	0.934543
Test 2	35	13	0.0287764	0.977153	16	0.586358	0.560172	6	0.343763	0.732411	23	0.807178	0.423241
Test 3	21	4	0.650464	0.519306	11	0.892379	0.377806	2	0.182505	0.856157	13	0.425647	0.672767
Test 4	24	8	0.330719	0.742541	12	0.782488	0.438424	5	0.057496	0.954429	15	0.496676	0.62207
Test 5	25	9	0.143771	0.886369	15	1.47757	0.146982	5	0.121575	0.903815	19	1.45807	0.15226
Test 6	21	7	0.340693	0.735211	9	0.281721	0.779686	2	0.182505	0.856157	14	0.735652	0.466459
Test 7	24	4	0.876708	0.385753	5	0.551034	0.584601	1	0.788738	0.434802	8	0.77594	0.442237
Test 8	23	8	0.235022	0.815391	8	0.235022	0.815391	3	0.11813	0.906556	13	0.100157	0.92072
Test 9	33	10	0.0922196	0.926892	6	0.836426	0.406895	2	0.649724	0.518844	14	0.224985	0.822908
Test 10	35	18	0.995045	0.324322	13	0.0287764	0.977153	5	0.172372	0.863815	26	1.4436	0.154849
Test 11	24	8	0.330719	0.742541	10	0.231621	0.817985	3	0.0626839	0.950323	15	0.496676	0.62207
Test 12	30	5	0.938083	0.352998	8	0.161796	0.87216	3	0.214669	0.830954	10	0.837526	0.406536
Test 13	24	8	0.330719	0.742541	14	1.3434	0.186532	6	0.278639	0.781922	16	0.77594	0.442237
Test 14	31	13	0.296315	0.768268	5	0.991268	0.326525	2	0.592508	0.556291	16	0.187512	0.852049
Test 15	18	5	1.81092e-16	1	9	0.685994	0.497236	4	0	1	10	1.6705e-16	1
Test 16	36	10	0.103757	0.917754	20	1.3029	0.198242	7	0.126435	0.899866	23	0.682408	0.497953
Test 17	24	6	0.244558	0.808019	10	0.231621	0.817985	3	0.0626839	0.950323	13	0.04461	0.964635
Test 18	24	4	0.876708	0.385753	7	0.0479739	0.96197	1	0.788738	0.434802	10	0.224055	0.823827
Test 19	22	5	0.389651	0.698914	11	0.754403	0.455139	2	0.235762	0.814851	14	0.549571	0.585747
Test 20	24	5	0.551034	0.584601	9	0.0467014	0.962978	4	0.41833	0.677889	10	0.224055	0.823827
Test 21	46	14	0.0742159	0.941074	18	0.145975	0.884407	7	0.235492	0.814591	25	0.0347894	0.972358
Test 22	37	13	0.171084	0.864797	10	0.163757	0.870533	3	0.449052	0.655191	20	0.00523057	0.995846
Test 23	33	10	0.0922196	0.926892	13	0.126325	0.899981	5	0.25778	0.797635	18	0.0172614	0.986297
Test 24	16	5	0.237911	0.813421	5	0.237911	0.813421	1	0.42317	0.674916	9	0.0202954	0.98393
Test 25	19	6	0.237328	0.813748	8	0.211925	0.833361	3	0.373627	0.710873	11	0.152049	0.879997
Test 26	27	8	0.0653617	0.948182	10	0.0639215	0.949322	4	0.249551	0.804096	14	0.182624	0.855932
Test 27	27	9	0.322749	0.748414	15	1.20007	0.236535	5	0.240822	0.810812	19	1.07074	0.290124
Test 28	21	6	0.0267152	0.978827	6	0.0267152	0.978827	2	0.182505	0.856157	10	0.173049	0.863532
Test 29	27	5	0.760549	0.450983	11	0.190386	0.849882	4	0.249551	0.804096	12	0.0610089	0.951628
Test 30	20	4	0.564754	0.575649	11	1.04236	0.304006	1	0.636	0.528691	14	0.942708	0.351945
Interval =1100 m
Test 1	25	9	0.143771	0.886369	7	0.0388874	0.969164	1	0.820157	0.416757	15	0.340741	0.734997
Test 2	17	4	0.269767	0.78897	7	0.130258	0.89713	1	0.483563	0.631796	10	0.185082	0.854264
Test 3	24	10	0.231621	0.817985	14	1.3434	0.186532	7	0.597879	0.553209	17	1.06488	0.29316
Test 4	17	5	0.114695	0.909362	10	1.2124	0.233717	2	0.069491	0.945006	13	1.3265	0.193515
Test 5	26	6	0.401218	0.690246	14	1.06837	0.291314	4	0.303097	0.763278	16	0.450935	0.654302
Test 6	41	15	0.0555415	0.955898	12	0.00513691	0.995919	3	0.552928	0.582438	24	0.322523	0.748216
Test 7	25	4	0.943156	0.350995	8	0.237409	0.813494	1	0.820157	0.416757	11	0.0793168	0.937157
Test 8	28	4	1.12018	0.268579	13	0.585567	0.561092	2	0.493941	0.623751	15	0.0657415	0.947875
Test 9	22	3	1.10093	0.277675	10	0.460114	0.64799	1	0.718357	0.476819	12	0.0318414	0.974761
Test 10	27	6	0.473377	0.638285	10	0.0639215	0.949322	3	0.0868199	0.931209	13	0.182624	0.855932
Test 11	18	5	1.81092e-16	1	9	0.685994	0.497236	3	0.447214	0.657476	11	0.337526	0.737736
Test 12	17	6	0.234067	0.816337	5	0.114695	0.909362	0	1.24631	0.22117	11	0.543688	0.590204
Test 13	27	10	0.0639215	0.949322	13	0.693139	0.491865	7	0.380184	0.705638	16	0.306399	0.760746
Test 14	33	9	0.13047	0.896718	15	0.555507	0.581025	4	0.0241389	0.980838	20	0.434369	0.665889
Test 15	27	9	0.322749	0.748414	13	0.693139	0.491865	6	0.0779287	0.938238	16	0.306399	0.760746
Test 16	21	6	0.0267152	0.978827	7	0.340693	0.735211	3	0.238658	0.812653	10	0.173049	0.863532
Test 17	19	4	0.473118	0.638985	10	0.870317	0.389894	1	0.589468	0.559229	13	0.818673	0.41836
Test 18	20	4	0.564754	0.575649	9	0.406345	0.68683	2	0.125661	0.90068	11	0.0171403	0.986417
Test 19	22	5	0.389651	0.698914	9	0.165315	0.86955	1	0.718357	0.476819	13	0.256169	0.799167
Test 20	27	13	0.693139	0.491865	13	0.693139	0.491865	6	0.0779287	0.938238	20	1.34174	0.186563
Test 21	38	10	0.221358	0.825633	18	0.723017	0.472733	7	0.216529	0.829377	21	0.0818979	0.935025
Test 22	15	4	0.0348705	0.9724	5	0.37081	0.713223	1	0.357031	0.723412	8	0.159103	0.874587
Test 23	39	13	0.302235	0.763592	17	0.453739	0.65177	7	0.259117	0.796495	23	0.346708	0.73011
Test 24	29	11	0.00669581	0.994687	14	0.721225	0.474421	3	0.174204	0.86247	22	1.50278	0.139732
Test 25	26	7	0.121137	0.904147	10	0.0291797	0.976856	3	0.0396071	0.96859	14	0.0558171	0.955746
Test 26	20	6	0.128645	0.898335	8	0.0890136	0.929551	2	0.125661	0.90068	12	0.293488	0.770789
Test 27	27	6	0.473377	0.638285	12	0.44213	0.660561	3	0.0868199	0.931209	15	0.0610089	0.951628
Test 28	30	10	0.316228	0.75323	14	0.618688	0.539109	4	0.103307	0.918159	20	0.837526	0.406536
Test 29	26	6	0.401218	0.690246	13	0.80745	0.423852	3	0.0396071	0.96859	16	0.450935	0.654302
Test 30	21	6	0.0267152	0.978827	8	0.0258445	0.979517	3	0.238658	0.812653	11	0.173049	0.863532
Interval =1200 m
Test 1	29	8	0.0897858	0.928847	12	0.246269	0.80657	3	0.174204	0.86247	17	0.276103	0.783706
Test 2	25	7	0.0388874	0.969164	9	0.143771	0.886369	2	0.376657	0.708325	14	0.0793168	0.937157
Test 3	24	9	0.0467014	0.962978	14	1.3434	0.186532	6	0.278639	0.781922	17	1.06488	0.29316
Test 4	17	4	0.269767	0.78897	9	0.84524	0.403886	2	0.069491	0.945006	11	0.543688	0.590204
Test 5	20	4	0.564754	0.575649	7	0.234465	0.815917	2	0.125661	0.90068	9	0.0171403	0.986417
Test 6	20	4	0.564754	0.575649	11	1.04236	0.304006	2	0.125661	0.90068	13	0.611668	0.544498
Test 7	19	5	0.107091	0.915312	9	0.540513	0.592172	3	0.373627	0.710873	11	0.152049	0.879997
Test 8	26	8	0.149097	0.882174	11	0.289881	0.773301	4	0.303097	0.763278	15	0.196075	0.845475
Test 9	27	4	1.06461	0.29286	5	0.760549	0.450983	2	0.457141	0.649818	7	1.34174	0.186563
Test 10	21	9	0.281721	0.779686	6	0.0267152	0.978827	2	0.182505	0.856157	13	0.425647	0.672767
Test 11	31	8	0.230441	0.818729	15	0.746532	0.458987	5	0.35057	0.727445	18	0.249146	0.804311
Test 12	32	10	0.16348	0.870813	15	0.64857	0.519645	5	0.303201	0.763021	20	0.560239	0.577869
Test 13	34	14	0.257628	0.797731	8	0.418317	0.677471	4	0.0629821	0.950027	18	0.0897435	0.928843
Test 14	30	6	0.668526	0.507068	10	0.316228	0.75323	2	0.561479	0.577139	14	0.0745978	0.940851
Test 15	30	8	0.161796	0.87216	12	0.155794	0.876862	3	0.214669	0.830954	17	0.149571	0.881743
Test 16	27	7	0.199133	0.843076	15	1.20007	0.236535	4	0.249551	0.804096	18	0.809345	0.422672
Test 17	25	10	0.127506	0.899148	13	0.92945	0.357967	6	0.208576	0.835787	17	0.879668	0.384045
Test 18	20	9	0.406345	0.68683	8	0.0890136	0.929551	3	0.304207	0.762675	14	0.942708	0.351945
Test 19	20	4	0.564754	0.575649	3	0.954189	0.346181	1	0.636	0.528691	6	0.942708	0.351945
Test 20	26	8	0.149097	0.882174	14	1.06837	0.291314	4	0.303097	0.763278	18	0.977789	0.333648
Test 21	16	3	0.587018	0.561187	7	0.271083	0.788015	1	0.42317	0.674916	9	0.0202954	0.98393
Test 22	26	5	0.69462	0.49103	12	0.548623	0.586101	2	0.418107	0.67795	15	0.196075	0.845475
Test 23	25	5	0.624881	0.535429	6	0.325051	0.746756	2	0.376657	0.708325	9	0.606713	0.547307
Test 24	28	8	0.0141599	0.988765	14	0.829798	0.411034	4	0.198501	0.843547	18	0.654156	0.516341
Test 25	12	4	0.395285	0.695526	5	0.0769231	0.939213	1	0.117041	0.907634	8	0.540062	0.593278
Test 26	23	8	0.235022	0.815391	8	0.235022	0.815391	1	0.754892	0.454736	15	0.666104	0.509168
Test 27	25	5	0.624881	0.535429	6	0.325051	0.746756	3	0.0101684	0.991935	8	0.879668	0.384045
Test 28	17	5	0.114695	0.909362	5	0.114695	0.909362	2	0.069491	0.945006	8	0.164415	0.870378
Test 29	22	9	0.165315	0.86955	11	0.754403	0.455139	4	0.293819	0.770454	16	1.16799	0.2499
Test 30	33	9	0.13047	0.896718	10	0.0922196	0.926892	2	0.649724	0.518844	17	0.18963	0.850367
Interval =1300 m
Test 1	28	11	0.0961537	0.923825	13	0.585567	0.561092	4	0.198501	0.843547	20	1.15891	0.252605
Test 2	17	7	0.130258	0.89713	10	1.2124	0.233717	4	0.084551	0.933114	13	1.3265	0.193515
Test 3	19	7	0.121196	0.90421	9	0.540513	0.592172	4	0.0797588	0.936871	12	0.479296	0.634627
Test 4	17	3	0.689546	0.495159	6	0.234067	0.816337	2	0.069491	0.945006	7	0.185082	0.854264
Test 5	19	6	0.237328	0.813748	11	1.20705	0.235284	3	0.373627	0.710873	14	1.17732	0.246792
Test 6	21	5	0.301334	0.764803	8	0.0258445	0.979517	3	0.238658	0.812653	10	0.173049	0.863532
Test 7	23	12	0.911954	0.367256	5	0.472747	0.638963	2	0.285708	0.776576	15	0.666104	0.509168
Test 8	31	7	0.474394	0.63737	11	0.15948	0.87396	2	0.592508	0.556291	16	0.187512	0.852049
Test 9	20	6	0.128645	0.898335	10	0.72253	0.474511	2	0.125661	0.90068	14	0.942708	0.351945
Test 10	23	11	0.626473	0.534564	13	1.2017	0.236546	5	0.0098241	0.99221	19	1.94906	0.0583248
Test 11	26	10	0.0291797	0.976856	11	0.289881	0.773301	3	0.0396071	0.96859	18	0.977789	0.333648
Test 12	17	6	0.234067	0.816337	6	0.234067	0.816337	3	0.371554	0.71253	9	0.164415	0.870378
Test 13	20	7	0.234465	0.815917	6	0.128645	0.898335	1	0.636	0.528691	12	0.293488	0.770789
Test 14	18	6	0.353553	0.725794	8	0.344124	0.732812	2	0	1	12	0.685994	0.497236
Test 15	23	13	1.2017	0.236546	9	0.0561099	0.955534	5	0.0098241	0.99221	17	1.27054	0.211234
Test 16	24	9	0.0467014	0.962978	10	0.231621	0.817985	4	0.41833	0.677889	15	0.496676	0.62207
Test 17	26	15	1.33345	0.189405	9	0.235635	0.814834	5	0.182621	0.855954	19	1.25452	0.216429
Test 18	24	8	0.330719	0.742541	8	0.330719	0.742541	1	0.788738	0.434802	15	0.496676	0.62207
Test 19	23	8	0.235022	0.815391	9	0.0561099	0.955534	1	0.754892	0.454736	16	0.961622	0.342017
Test 20	34	18	1.09506	0.278634	14	0.257628	0.797731	7	0.0292008	0.976818	25	1.37674	0.174606
Test 21	15	5	0.37081	0.713223	7	0.424556	0.674002	2	0.223696	0.824416	10	0.623035	0.537677
Test 22	23	8	0.235022	0.815391	9	0.0561099	0.955534	2	0.285708	0.776576	15	0.666104	0.509168
Test 23	29	16	1.19998	0.236291	10	0.236255	0.814284	6	0.0414127	0.967146	20	0.991745	0.32651
Test 24	21	3	1.03018	0.30944	8	0.0258445	0.979517	2	0.182505	0.856157	9	0.124128	0.901869
Test 25	17	4	0.269767	0.78897	5	0.114695	0.909362	1	0.483563	0.631796	8	0.164415	0.870378
Test 26	24	5	0.551034	0.584601	10	0.231621	0.817985	2	0.332595	0.741135	13	0.04461	0.964635
Test 27	27	10	0.0639215	0.949322	8	0.0653617	0.948182	3	0.0868199	0.931209	15	0.0610089	0.951628
Test 28	27	5	0.760549	0.450983	9	0.322749	0.748414	3	0.0868199	0.931209	11	0.306399	0.760746
Test 29	16	5	0.237911	0.813421	6	0.105668	0.916486	2	0.143918	0.88644	9	0.0202954	0.98393
Test 30	21	8	0.0258445	0.979517	10	0.586421	0.56106	3	0.238658	0.812653	15	1.05892	0.296322
Interval =1400 m
Test 1	14	7	0.593675	0.557037	2	0.87436	0.388646	1	0.284473	0.77794	8	0.0448014	0.964553
Test 2	31	9	0.00650206	0.994839	15	0.746532	0.458987	5	0.35057	0.727445	19	0.47009	0.640419
Test 3	27	11	0.190386	0.849882	9	0.322749	0.748414	4	0.249551	0.804096	16	0.306399	0.760746
Test 4	26	9	0.235635	0.814834	5	0.69462	0.49103	1	0.849379	0.400375	13	0.306622	0.760611
Test 5	28	10	0.152267	0.879657	10	0.152267	0.879657	3	0.131634	0.89586	17	0.410899	0.683097
Test 6	19	4	0.473118	0.638985	6	0.237328	0.813748	2	0.0649342	0.948586	8	0.152049	0.879997
Test 7	29	11	0.00669581	0.994687	15	0.959427	0.342359	5	0.34936	0.728413	21	1.24265	0.220296
Test 8	15	4	0.0348705	0.9724	7	0.424556	0.674002	2	0.223696	0.824416	9	0.224942	0.823455
Test 9	20	3	0.954189	0.346181	9	0.406345	0.68683	1	0.636	0.528691	11	0.0171403	0.986417
Test 10	23	4	0.806022	0.424996	14	1.49894	0.141741	2	0.285708	0.776576	16	0.961622	0.342017
Test 11	20	3	0.954189	0.346181	7	0.234465	0.815917	2	0.125661	0.90068	8	0.293488	0.770789
Test 12	26	11	0.289881	0.773301	9	0.235635	0.814834	3	0.0396071	0.96859	17	0.710768	0.481065
Test 13	33	14	0.34143	0.73421	11	0.310791	0.757252	5	0.25778	0.797635	20	0.434369	0.665889
Test 14	17	8	0.487256	0.629204	9	0.84524	0.403886	5	0.497713	0.62189	12	0.920361	0.363869
Test 15	23	6	0.15938	0.874172	6	0.15938	0.874172	3	0.11813	0.906556	9	0.380064	0.705909
Test 16	22	7	0.237242	0.813711	10	0.460114	0.64799	3	0.176714	0.860648	14	0.549571	0.585747
Test 17	27	8	0.0653617	0.948182	7	0.199133	0.843076	2	0.457141	0.649818	13	0.182624	0.855932
Test 18	33	14	0.34143	0.73421	8	0.358508	0.721473	2	0.649724	0.518844	20	0.434369	0.665889
Test 19	18	3	0.784465	0.438045	8	0.344124	0.732812	0	1.26491	0.214261	11	0.337526	0.737736
Test 20	14	3	0.355863	0.724354	5	0.234055	0.816481	1	0.284473	0.77794	7	0.356348	0.723994
Test 21	35	8	0.47554	0.636394	15	0.382336	0.703771	4	0.100173	0.920592	19	0.00547942	0.995649
Test 22	14	4	0.0967382	0.923557	7	0.593675	0.557037	2	0.309281	0.759177	9	0.456028	0.651548
Test 23	13	4	0.239512	0.812337	5	0.0855717	0.932375	1	0.204749	0.839151	8	0.274321	0.785718
Test 24	26	8	0.149097	0.882174	14	1.06837	0.291314	5	0.182621	0.855954	17	0.710768	0.481065
Test 25	22	10	0.460114	0.64799	12	1.05169	0.299415	7	0.761889	0.450709	15	0.852074	0.399375
Test 26	21	8	0.0258445	0.979517	10	0.586421	0.56106	5	0.15515	0.877524	13	0.425647	0.672767
Test 27	31	6	0.727253	0.470604	14	0.521549	0.604383	2	0.592508	0.556291	18	0.249146	0.804311
Test 28	20	5	0.207326	0.836892	7	0.234465	0.815917	2	0.125661	0.90068	10	0.324893	0.747092
Test 29	18	5	1.81092e-16	1	7	1.73646e-16	1	2	0	1	10	1.6705e-16	1
Test 30	28	9	0.237705	0.813189	16	1.3252	0.191794	5	0.296349	0.768327	20	1.15891	0.252605
Interval =1500 m
Test 1	24	8	0.330719	0.742541	10	0.231621	0.817985	3	0.0626839	0.950323	15	0.496676	0.62207
Test 2	24	5	0.551034	0.584601	10	0.231621	0.817985	1	0.788738	0.434802	14	0.224055	0.823827
Test 3	15	5	0.37081	0.713223	3	0.476091	0.637244	1	0.357031	0.723412	7	0.159103	0.874587
Test 4	27	8	0.0653617	0.948182	17	1.72588	0.0913861	5	0.240822	0.810812	20	1.34174	0.186563
Test 5	18	5	1.81092e-16	1	4	0.375	0.709923	1	0.538816	0.593425	8	1.6705e-16	1
Test 6	26	13	0.80745	0.423852	6	0.401218	0.690246	2	0.418107	0.67795	17	0.710768	0.481065
Test 7	25	6	0.325051	0.746756	11	0.395221	0.69468	4	0.359298	0.721172	13	0.179782	0.858189
Test 8	15	5	0.37081	0.713223	5	0.37081	0.713223	1	0.357031	0.723412	9	0.224942	0.823455
Test 9	31	8	0.230441	0.818729	14	0.521549	0.604383	5	0.35057	0.727445	17	0.0302903	0.975961
Test 10	22	6	0.0691113	0.945254	9	0.165315	0.86955	3	0.176714	0.860648	12	0.0318414	0.974761
Test 11	20	5	0.207326	0.836892	6	0.128645	0.898335	2	0.125661	0.90068	9	0.0171403	0.986417
Test 12	15	5	0.37081	0.713223	8	0.816453	0.420278	4	0.269951	0.788932	9	0.224942	0.823455
Test 13	21	6	0.0267152	0.978827	12	1.20372	0.236145	2	0.182505	0.856157	16	1.40127	0.169249
Test 14	25	10	0.127506	0.899148	17	2.06009	0.0456208	6	0.208576	0.835787	21	2.10538	0.0412791
Test 15	32	14	0.429278	0.669602	16	0.868181	0.389528	5	0.303201	0.763021	25	1.7152	0.092627
Test 16	35	18	0.995045	0.324322	12	0.237427	0.813258	6	0.343763	0.732411	24	1.01459	0.314999
Test 17	17	6	0.234067	0.816337	7	0.130258	0.89713	3	0.371554	0.71253	10	0.185082	0.854264
Test 18	20	8	0.0890136	0.929551	6	0.128645	0.898335	2	0.125661	0.90068	12	0.293488	0.770789
Test 19	21	6	0.0267152	0.978827	9	0.281721	0.779686	2	0.182505	0.856157	13	0.425647	0.672767
Test 20	27	10	0.0639215	0.949322	11	0.190386	0.849882	3	0.0868199	0.931209	18	0.809345	0.422672
Test 21	22	7	0.237242	0.813711	11	0.754403	0.455139	5	0.080618	0.936158	13	0.256169	0.799167
Test 22	29	14	0.721225	0.474421	8	0.0897858	0.928847	2	0.528669	0.599577	20	0.991745	0.32651
Test 23	32	8	0.295944	0.768524	11	0.236856	0.813756	3	0.289811	0.773184	16	0.294628	0.769523
Test 24	22	11	0.754403	0.455139	11	0.754403	0.455139	6	0.429493	0.669928	16	1.16799	0.2499
Test 25	25	8	0.237409	0.813494	9	0.143771	0.886369	4	0.359298	0.721172	13	0.179782	0.858189
Test 26	13	4	0.239512	0.812337	1	1.42508	0.164454	0	1.14329	0.261962	5	0.274321	0.785718
Test 27	25	4	0.943156	0.350995	7	0.0388874	0.969164	2	0.376657	0.708325	9	0.606713	0.547307
Test 28	16	3	0.587018	0.561187	10	1.41595	0.16616	1	0.42317	0.674916	12	1.1934	0.241223
Test 29	19	7	0.121196	0.90421	6	0.237328	0.813748	2	0.0649342	0.948586	11	0.152049	0.879997
Test 30	14	5	0.234055	0.816481	5	0.234055	0.816481	1	0.284473	0.77794	9	0.456028	0.651548
Interval =1600 m
Test 1	20	6	0.128645	0.898335	9	0.406345	0.68683	3	0.304207	0.762675	12	0.293488	0.770789
Test 2	24	12	0.782488	0.438424	10	0.231621	0.817985	7	0.597879	0.553209	15	0.496676	0.62207
Test 3	21	6	0.0267152	0.978827	10	0.586421	0.56106	2	0.182505	0.856157	14	0.735652	0.466459
Test 4	15	5	0.37081	0.713223	7	0.424556	0.674002	3	0.204877	0.838966	9	0.224942	0.823455
Test 5	23	7	0.139858	0.889474	12	0.911954	0.367256	4	0.357731	0.722425	15	0.666104	0.509168
Test 6	23	10	0.342206	0.733987	7	0.139858	0.889474	2	0.285708	0.776576	15	0.666104	0.509168
Test 7	25	7	0.0388874	0.969164	10	0.127506	0.899148	3	0.0101684	0.991935	14	0.0793168	0.937157
Test 8	22	6	0.0691113	0.945254	10	0.460114	0.64799	4	0.293819	0.770454	12	0.0318414	0.974761
Test 9	26	8	0.149097	0.882174	9	0.235635	0.814834	5	0.182621	0.855954	12	0.0558171	0.955746
Test 10	24	6	0.244558	0.808019	7	0.0479739	0.96197	2	0.332595	0.741135	11	0.04461	0.964635
Test 11	24	7	0.0479739	0.96197	9	0.0467014	0.962978	5	0.057496	0.954429	11	0.04461	0.964635
Test 12	19	3	0.872472	0.388733	7	0.121196	0.90421	1	0.589468	0.559229	9	0.169018	0.866729
Test 13	20	5	0.207326	0.836892	9	0.406345	0.68683	2	0.125661	0.90068	12	0.293488	0.770789
Test 14	16	7	0.271083	0.788015	8	0.643602	0.524281	3	0.290913	0.772939	12	1.1934	0.241223
Test 15	22	7	0.237242	0.813711	12	1.05169	0.299415	4	0.293819	0.770454	15	0.852074	0.399375
Test 16	15	3	0.476091	0.637244	6	0.0329977	0.973881	0	1.20167	0.238311	9	0.224942	0.823455
Test 17	18	5	1.81092e-16	1	7	1.73646e-16	1	1	0.538816	0.593425	11	0.337526	0.737736
Test 18	24	10	0.231621	0.817985	6	0.244558	0.808019	2	0.332595	0.741135	14	0.224055	0.823827
Test 19	16	5	0.237911	0.813421	9	1.02178	0.314319	3	0.290913	0.772939	11	0.777313	0.442511
Test 20	30	9	0.079885	0.936668	16	1.0827	0.284463	6	0.0972663	0.922929	19	0.604398	0.548486
Test 21	13	3	0.225274	0.823294	6	0.349345	0.729271	1	0.204749	0.839151	8	0.274321	0.785718
Test 22	16	6	0.105668	0.916486	7	0.271083	0.788015	3	0.290913	0.772939	10	0.39053	0.698654
Test 23	20	7	0.234465	0.815917	8	0.0890136	0.929551	4	0.155104	0.877582	11	0.0171403	0.986417
Test 24	21	9	0.281721	0.779686	11	0.892379	0.377806	5	0.15515	0.877524	15	1.05892	0.296322
Test 25	33	6	0.836426	0.406895	16	0.769465	0.445237	3	0.324723	0.746745	19	0.224985	0.822908
Test 26	19	5	0.107091	0.915312	6	0.237328	0.813748	1	0.589468	0.559229	10	0.169018	0.866729
Test 27	22	5	0.389651	0.698914	8	0.133604	0.894403	2	0.235762	0.814851	11	0.317821	0.752316
Test 28	16	4	0.156682	0.876451	9	1.02178	0.314319	2	0.143918	0.88644	11	0.777313	0.442511
Test 29	14	5	0.234055	0.816481	4	0.0967382	0.923557	1	0.284473	0.77794	8	0.0448014	0.964553
Test 30	17	7	0.130258	0.89713	8	0.487256	0.629204	4	0.084551	0.933114	11	0.543688	0.590204
Interval =1700 m
Test 1	20	6	0.128645	0.898335	9	0.406345	0.68683	3	0.304207	0.762675	12	0.293488	0.770789
Test 2	24	8	0.330719	0.742541	12	0.782488	0.438424	6	0.278639	0.781922	14	0.224055	0.823827
Test 3	17	7	0.130258	0.89713	8	0.487256	0.629204	2	0.069491	0.945006	13	1.3265	0.193515
Test 4	24	8	0.330719	0.742541	11	0.507122	0.614786	5	0.057496	0.954429	14	0.224055	0.823827
Test 5	30	12	0.155794	0.876862	15	0.849934	0.399671	5	0.4	0.690969	22	1.32225	0.192485
Test 6	21	7	0.340693	0.735211	8	0.0258445	0.979517	2	0.182505	0.856157	13	0.425647	0.672767
Test 7	21	8	0.0258445	0.979517	9	0.281721	0.779686	2	0.182505	0.856157	15	1.05892	0.296322
Test 8	22	8	0.133604	0.894403	7	0.237242	0.813711	2	0.235762	0.814851	13	0.256169	0.799167
Test 9	15	5	0.37081	0.713223	8	0.816453	0.420278	2	0.223696	0.824416	11	1.04955	0.301787
Test 10	25	6	0.325051	0.746756	6	0.325051	0.746756	2	0.376657	0.708325	10	0.340741	0.734997
Test 11	19	5	0.107091	0.915312	7	0.121196	0.90421	2	0.0649342	0.948586	10	0.169018	0.866729
Test 12	18	7	1.73646e-16	1	9	0.685994	0.497236	4	0	1	12	0.685994	0.497236
Test 13	24	5	0.551034	0.584601	6	0.244558	0.808019	2	0.332595	0.741135	9	0.496676	0.62207
Test 14	14	4	0.0967382	0.923557	8	1.0108	0.319938	2	0.309281	0.759177	10	0.893755	0.378339
Test 15	22	6	0.0691113	0.945254	6	0.0691113	0.945254	1	0.718357	0.476819	11	0.317821	0.752316
Test 16	21	5	0.301334	0.764803	11	0.892379	0.377806	2	0.182505	0.856157	14	0.735652	0.466459
Test 17	28	5	0.822941	0.414881	8	0.0141599	0.988765	2	0.493941	0.623751	11	0.410899	0.683097
Test 18	17	4	0.269767	0.78897	5	0.114695	0.909362	1	0.483563	0.631796	8	0.164415	0.870378
Test 19	21	6	0.0267152	0.978827	11	0.892379	0.377806	3	0.238658	0.812653	14	0.735652	0.466459
Test 20	20	5	0.207326	0.836892	6	0.128645	0.898335	1	0.636	0.528691	10	0.324893	0.747092
Test 21	21	7	0.340693	0.735211	8	0.0258445	0.979517	1	0.678837	0.501355	14	0.735652	0.466459
Test 22	30	12	0.155794	0.876862	16	1.0827	0.284463	5	0.4	0.690969	23	1.5772	0.121457
Test 23	15	3	0.476091	0.637244	9	1.22092	0.231038	2	0.223696	0.824416	10	0.623035	0.537677
Test 24	19	4	0.473118	0.638985	9	0.540513	0.592172	2	0.0649342	0.948586	11	0.152049	0.879997
Test 25	22	6	0.0691113	0.945254	12	1.05169	0.299415	2	0.235762	0.814851	16	1.16799	0.2499
Test 26	21	9	0.281721	0.779686	12	1.20372	0.236145	5	0.15515	0.877524	16	1.40127	0.169249
Test 27	19	4	0.473118	0.638985	7	0.121196	0.90421	2	0.0649342	0.948586	9	0.169018	0.866729
Test 28	15	5	0.37081	0.713223	6	0.0329977	0.973881	2	0.223696	0.824416	9	0.224942	0.823455
Test 29	25	9	0.143771	0.886369	12	0.661769	0.511734	6	0.208576	0.835787	15	0.340741	0.734997
Test 30	21	6	0.0267152	0.978827	9	0.281721	0.779686	3	0.238658	0.812653	12	0.124128	0.901869
Interval =1800 m
Test 1	12	6	0.533745	0.597586	6	0.533745	0.597586	3	0.0909091	0.92819	9	1.05099	0.301944
Test 2	28	5	0.822941	0.414881	8	0.0141599	0.988765	3	0.131634	0.89586	10	0.654156	0.516341
Test 3	17	5	0.114695	0.909362	9	0.84524	0.403886	2	0.069491	0.945006	12	0.920361	0.363869
Test 4	29	9	0.156858	0.876043	6	0.606784	0.546977	2	0.528669	0.599577	13	0.0447822	0.964475
Test 5	23	6	0.15938	0.874172	8	0.235022	0.815391	1	0.754892	0.454736	13	0.100157	0.92072
Test 6	21	8	0.0258445	0.979517	10	0.586421	0.56106	3	0.238658	0.812653	15	1.05892	0.296322
Test 7	22	5	0.389651	0.698914	9	0.165315	0.86955	1	0.718357	0.476819	13	0.256169	0.799167
Test 8	21	8	0.0258445	0.979517	3	1.03018	0.30944	1	0.678837	0.501355	10	0.173049	0.863532
Test 9	26	10	0.0291797	0.976856	15	1.33345	0.189405	7	0.449387	0.65541	18	0.977789	0.333648
Test 10	24	7	0.0479739	0.96197	9	0.0467014	0.962978	3	0.0626839	0.950323	13	0.04461	0.964635
Test 11	22	10	0.460114	0.64799	9	0.165315	0.86955	3	0.176714	0.860648	16	1.16799	0.2499
Test 12	26	8	0.149097	0.882174	12	0.548623	0.586101	5	0.182621	0.855954	15	0.196075	0.845475
Test 13	21	9	0.281721	0.779686	6	0.0267152	0.978827	3	0.238658	0.812653	12	0.124128	0.901869
Test 14	15	6	0.0329977	0.973881	4	0.0348705	0.9724	1	0.357031	0.723412	9	0.224942	0.823455
Test 15	23	5	0.472747	0.638963	10	0.342206	0.733987	2	0.285708	0.776576	13	0.100157	0.92072
Test 16	21	5	0.301334	0.764803	8	0.0258445	0.979517	1	0.678837	0.501355	12	0.124128	0.901869
Test 17	24	7	0.0479739	0.96197	8	0.330719	0.742541	2	0.332595	0.741135	13	0.04461	0.964635
Test 18	20	5	0.207326	0.836892	6	0.128645	0.898335	2	0.125661	0.90068	9	0.0171403	0.986417
Test 19	26	16	1.60488	0.11584	10	0.0291797	0.976856	6	0.141745	0.887943	20	1.54394	0.129931
Test 20	18	4	0.375	0.709923	5	1.81092e-16	1	0	1.26491	0.214261	9	0.333333	0.740871
Test 21	25	9	0.143771	0.886369	12	0.661769	0.511734	6	0.208576	0.835787	15	0.340741	0.734997
Test 22	16	4	0.156682	0.876451	6	0.105668	0.916486	1	0.42317	0.674916	9	0.0202954	0.98393
Test 23	16	4	0.156682	0.876451	6	0.105668	0.916486	1	0.42317	0.674916	9	0.0202954	0.98393
Test 24	21	7	0.340693	0.735211	8	0.0258445	0.979517	4	0.226362	0.822133	11	0.173049	0.863532
Test 25	16	4	0.156682	0.876451	9	1.02178	0.314319	1	0.42317	0.674916	12	1.1934	0.241223
Test 26	22	3	1.10093	0.277675	8	0.133604	0.894403	2	0.235762	0.814851	9	0.256169	0.799167
Test 27	19	7	0.121196	0.90421	9	0.540513	0.592172	4	0.0797588	0.936871	12	0.479296	0.634627
Test 28	27	8	0.0653617	0.948182	10	0.0639215	0.949322	5	0.240822	0.810812	13	0.182624	0.855932
Test 29	20	6	0.128645	0.898335	8	0.0890136	0.929551	2	0.125661	0.90068	12	0.293488	0.770789
Test 30	27	7	0.199133	0.843076	10	0.0639215	0.949322	4	0.249551	0.804096	13	0.182624	0.855932
Interval =1900 m
Test 1	24	13	1.06035	0.295193	7	0.0479739	0.96197	2	0.332595	0.741135	18	1.36707	0.179051
Test 2	23	7	0.139858	0.889474	8	0.235022	0.815391	3	0.11813	0.906556	12	0.17661	0.860706
Test 3	29	11	0.00669581	0.994687	11	0.00669581	0.994687	4	0.149799	0.881578	18	0.510086	0.61243
Test 4	24	6	0.244558	0.808019	8	0.330719	0.742541	2	0.332595	0.741135	12	0.311805	0.756769
Test 5	25	8	0.237409	0.813494	8	0.237409	0.813494	2	0.376657	0.708325	14	0.0793168	0.937157
Test 6	27	9	0.322749	0.748414	13	0.693139	0.491865	3	0.0868199	0.931209	19	1.07074	0.290124
Test 7	24	7	0.0479739	0.96197	9	0.0467014	0.962978	2	0.332595	0.741135	14	0.224055	0.823827
Test 8	17	3	0.689546	0.495159	8	0.487256	0.629204	2	0.069491	0.945006	9	0.164415	0.870378
Test 9	37	16	0.419613	0.676433	11	0.0391791	0.968892	5	0.0935898	0.925781	22	0.373163	0.710488
Test 10	22	10	0.460114	0.64799	10	0.460114	0.64799	4	0.293819	0.770454	16	1.16799	0.2499
Test 11	27	5	0.760549	0.450983	12	0.44213	0.660561	3	0.0868199	0.931209	14	0.182624	0.855932
Test 12	17	9	0.84524	0.403886	9	0.84524	0.403886	6	0.887611	0.380986	12	0.920361	0.363869
Test 13	17	7	0.130258	0.89713	7	0.130258	0.89713	3	0.371554	0.71253	11	0.543688	0.590204
Test 14	22	6	0.0691113	0.945254	13	1.35559	0.183029	4	0.293819	0.770454	15	0.852074	0.399375
Test 15	17	5	0.114695	0.909362	2	1.16681	0.251407	0	1.24631	0.22117	7	0.185082	0.854264
Test 16	25	12	0.661769	0.511734	12	0.661769	0.511734	5	0.121575	0.903815	19	1.45807	0.15226
Test 17	20	7	0.234465	0.815917	10	0.72253	0.474511	5	0.233725	0.816487	12	0.293488	0.770789
Test 18	27	10	0.0639215	0.949322	8	0.0653617	0.948182	3	0.0868199	0.931209	15	0.0610089	0.951628
Test 19	19	4	0.473118	0.638985	11	1.20705	0.235284	2	0.0649342	0.948586	13	0.818673	0.41836
Test 20	19	9	0.540513	0.592172	6	0.237328	0.813748	2	0.0649342	0.948586	13	0.818673	0.41836
Test 21	20	7	0.234465	0.815917	10	0.72253	0.474511	3	0.304207	0.762675	14	0.942708	0.351945
Test 22	24	8	0.330719	0.742541	13	1.06035	0.295193	5	0.057496	0.954429	16	0.77594	0.442237
Test 23	21	6	0.0267152	0.978827	7	0.340693	0.735211	2	0.182505	0.856157	11	0.173049	0.863532
Test 24	23	13	1.2017	0.236546	5	0.472747	0.638963	2	0.285708	0.776576	16	0.961622	0.342017
Test 25	10	3	0.243387	0.809545	2	0.329977	0.743964	0	1.01193	0.320555	5	0.394405	0.69638
Test 26	23	7	0.139858	0.889474	5	0.472747	0.638963	3	0.11813	0.906556	9	0.380064	0.705909
Test 27	18	11	1.39028	0.173222	3	0.784465	0.438045	1	0.538816	0.593425	13	1.05337	0.299389
Test 28	23	8	0.235022	0.815391	9	0.0561099	0.955534	3	0.11813	0.906556	14	0.380064	0.705909
Test 29	16	5	0.237911	0.813421	8	0.643602	0.524281	3	0.290913	0.772939	10	0.39053	0.698654
Test 30	19	7	0.121196	0.90421	8	0.211925	0.833361	4	0.0797588	0.936871	11	0.152049	0.879997
Interval =2000 m
Test 1	17	3	0.689546	0.495159	5	0.114695	0.909362	2	0.069491	0.945006	6	0.543688	0.590204
Test 2	19	5	0.107091	0.915312	6	0.237328	0.813748	1	0.589468	0.559229	10	0.169018	0.866729
Test 3	19	2	1.32262	0.194304	6	0.237328	0.813748	1	0.589468	0.559229	7	0.479296	0.634627
Test 4	10	4	0.0582816	0.953954	3	0.243387	0.809545	1	0.0859391	0.932149	6	0.114165	0.909952
Test 5	24	4	0.876708	0.385753	10	0.231621	0.817985	3	0.0626839	0.950323	11	0.04461	0.964635
Test 6	30	10	0.316228	0.75323	13	0.387725	0.69997	6	0.0972663	0.922929	17	0.149571	0.881743
Test 7	11	4	0.23496	0.815949	4	0.23496	0.815949	2	0.398528	0.693264	6	0.145538	0.885328
Test 8	18	7	1.73646e-16	1	9	0.685994	0.497236	3	0.447214	0.657476	13	1.05337	0.299389
Test 9	18	5	1.81092e-16	1	7	1.73646e-16	1	1	0.538816	0.593425	11	0.337526	0.737736
Test 10	20	5	0.207326	0.836892	11	1.04236	0.304006	3	0.304207	0.762675	13	0.611668	0.544498
Test 11	32	14	0.429278	0.669602	12	0.0123787	0.990174	6	0.202055	0.84071	20	0.560239	0.577869
Test 12	21	6	0.0267152	0.978827	8	0.0258445	0.979517	1	0.678837	0.501355	13	0.425647	0.672767
Test 13	14	5	0.234055	0.816481	3	0.355863	0.724354	1	0.284473	0.77794	7	0.356348	0.723994
Test 14	20	7	0.234465	0.815917	7	0.234465	0.815917	3	0.304207	0.762675	11	0.0171403	0.986417
Test 15	22	4	0.73074	0.469306	10	0.460114	0.64799	3	0.176714	0.860648	11	0.317821	0.752316
Test 16	23	8	0.235022	0.815391	5	0.472747	0.638963	1	0.754892	0.454736	12	0.17661	0.860706
Test 17	29	8	0.0897858	0.928847	12	0.246269	0.80657	5	0.34936	0.728413	15	0.185188	0.853896
Test 18	17	3	0.689546	0.495159	8	0.487256	0.629204	2	0.069491	0.945006	9	0.164415	0.870378
Test 19	21	8	0.0258445	0.979517	11	0.892379	0.377806	5	0.15515	0.877524	14	0.735652	0.466459
Test 20	24	7	0.0479739	0.96197	10	0.231621	0.817985	3	0.0626839	0.950323	14	0.224055	0.823827
Test 21	20	5	0.207326	0.836892	10	0.72253	0.474511	2	0.125661	0.90068	13	0.611668	0.544498
Test 22	27	8	0.0653617	0.948182	7	0.199133	0.843076	1	0.876611	0.385459	14	0.182624	0.855932
Test 23	19	7	0.121196	0.90421	7	0.121196	0.90421	1	0.589468	0.559229	13	0.818673	0.41836
Test 24	23	6	0.15938	0.874172	9	0.0561099	0.955534	2	0.285708	0.776576	13	0.100157	0.92072
Test 25	21	9	0.281721	0.779686	4	0.650464	0.519306	1	0.678837	0.501355	12	0.124128	0.901869
Test 26	20	5	0.207326	0.836892	9	0.406345	0.68683	2	0.125661	0.90068	12	0.293488	0.770789
Test 27	15	5	0.37081	0.713223	10	1.65179	0.108358	3	0.204877	0.838966	12	1.52448	0.137213
Test 28	16	4	0.156682	0.876451	6	0.105668	0.916486	2	0.143918	0.88644	8	0.343592	0.733333
Test 29	19	5	0.107091	0.915312	9	0.540513	0.592172	2	0.0649342	0.948586	12	0.479296	0.634627
Test 30	21	5	0.301334	0.764803	12	1.20372	0.236145	3	0.238658	0.812653	14	0.735652	0.466459
Interval =2100 m
Test 1	23	6	0.15938	0.874172	4	0.806022	0.424996	0	1.33366	0.189861	10	0.100157	0.92072
Test 2	20	5	0.207326	0.836892	8	0.0890136	0.929551	2	0.125661	0.90068	11	0.0171403	0.986417
Test 3	15	6	0.0329977	0.973881	8	0.816453	0.420278	3	0.204877	0.838966	11	1.04955	0.301787
Test 4	20	6	0.128645	0.898335	6	0.128645	0.898335	0	1.29653	0.20282	12	0.293488	0.770789
Test 5	20	8	0.0890136	0.929551	10	0.72253	0.474511	5	0.233725	0.816487	13	0.611668	0.544498
Test 6	19	6	0.237328	0.813748	7	0.121196	0.90421	1	0.589468	0.559229	12	0.479296	0.634627
Test 7	26	10	0.0291797	0.976856	16	1.60488	0.11584	7	0.449387	0.65541	19	1.25452	0.216429
Test 8	12	4	0.395285	0.695526	6	0.533745	0.597586	3	0.0909091	0.92819	7	0.0751646	0.9406
Test 9	23	10	0.342206	0.733987	12	0.911954	0.367256	5	0.0098241	0.99221	17	1.27054	0.211234
Test 10	19	6	0.237328	0.813748	10	0.870317	0.389894	3	0.373627	0.710873	13	0.818673	0.41836
Test 11	22	10	0.460114	0.64799	12	1.05169	0.299415	7	0.761889	0.450709	15	0.852074	0.399375
Test 12	19	3	0.872472	0.388733	7	0.121196	0.90421	2	0.0649342	0.948586	8	0.152049	0.879997
Test 13	33	13	0.126325	0.899981	11	0.310791	0.757252	3	0.324723	0.746745	21	0.646281	0.521053
Test 14	19	4	0.473118	0.638985	6	0.237328	0.813748	1	0.589468	0.559229	9	0.169018	0.866729
Test 15	28	10	0.152267	0.879657	7	0.27319	0.785957	2	0.493941	0.623751	15	0.0657415	0.947875
Test 16	20	7	0.234465	0.815917	7	0.234465	0.815917	2	0.125661	0.90068	12	0.293488	0.770789
Test 17	33	15	0.555507	0.581025	16	0.769465	0.445237	6	0.251242	0.802657	25	1.53892	0.130128
Test 18	15	5	0.37081	0.713223	5	0.37081	0.713223	2	0.223696	0.824416	8	0.159103	0.874587
Test 19	18	7	1.73646e-16	1	7	1.73646e-16	1	2	0	1	12	0.685994	0.497236
Test 20	27	6	0.473377	0.638285	8	0.0653617	0.948182	4	0.249551	0.804096	10	0.555238	0.581544
Test 21	34	16	0.675677	0.502298	15	0.466891	0.642566	7	0.0292008	0.976818	24	1.15554	0.253253
Test 22	21	6	0.0267152	0.978827	11	0.892379	0.377806	4	0.226362	0.822133	13	0.425647	0.672767
Test 23	23	7	0.139858	0.889474	12	0.911954	0.367256	4	0.357731	0.722425	15	0.666104	0.509168
Test 24	28	8	0.0141599	0.988765	16	1.3252	0.191794	5	0.296349	0.768327	19	0.902877	0.371399
Test 25	24	6	0.244558	0.808019	9	0.0467014	0.962978	3	0.0626839	0.950323	12	0.311805	0.756769
Test 26	26	11	0.289881	0.773301	17	1.88508	0.0661878	8	0.745392	0.46009	20	1.54394	0.129931
Test 27	18	8	0.344124	0.732812	5	1.81092e-16	1	3	0.447214	0.657476	10	1.6705e-16	1
Test 28	18	6	0.353553	0.725794	10	1.03237	0.30898	4	0	1	12	0.685994	0.497236
Test 29	20	8	0.0890136	0.929551	7	0.234465	0.815917	2	0.125661	0.90068	13	0.611668	0.544498
Test 30	19	7	0.121196	0.90421	7	0.121196	0.90421	2	0.0649342	0.948586	12	0.479296	0.634627
Interval =2200 m
Test 1	23	9	0.0561099	0.955534	11	0.626473	0.534564	6	0.352182	0.726551	14	0.380064	0.705909
Test 2	19	5	0.107091	0.915312	10	0.870317	0.389894	3	0.373627	0.710873	12	0.479296	0.634627
Test 3	28	4	1.12018	0.268579	14	0.829798	0.411034	2	0.493941	0.623751	16	0.171443	0.864644
Test 4	25	14	1.20058	0.236643	8	0.237409	0.813494	2	0.376657	0.708325	20	1.77074	0.0838619
Test 5	17	4	0.269767	0.78897	9	0.84524	0.403886	3	0.371554	0.71253	10	0.185082	0.854264
Test 6	16	4	0.156682	0.876451	5	0.237911	0.813421	3	0.290913	0.772939	6	0.39053	0.698654
Test 7	15	3	0.476091	0.637244	6	0.0329977	0.973881	2	0.223696	0.824416	7	0.159103	0.874587
Test 8	13	5	0.0855717	0.932375	4	0.239512	0.812337	2	0.401184	0.691128	7	0.152898	0.879502
Test 9	19	6	0.237328	0.813748	7	0.121196	0.90421	1	0.589468	0.559229	12	0.479296	0.634627
Test 10	23	5	0.472747	0.638963	6	0.15938	0.874172	2	0.285708	0.776576	9	0.380064	0.705909
Test 11	26	14	1.06837	0.291314	10	0.0291797	0.976856	4	0.303097	0.763278	20	1.54394	0.129931
Test 12	16	4	0.156682	0.876451	8	0.643602	0.524281	3	0.290913	0.772939	9	0.0202954	0.98393
Test 13	23	5	0.472747	0.638963	5	0.472747	0.638963	2	0.285708	0.776576	8	0.666104	0.509168
Test 14	20	5	0.207326	0.836892	7	0.234465	0.815917	1	0.636	0.528691	11	0.0171403	0.986417
Test 15	26	9	0.235635	0.814834	15	1.33345	0.189405	6	0.141745	0.887943	18	0.977789	0.333648
Test 16	10	3	0.243387	0.809545	6	0.990786	0.330587	1	0.0859391	0.932149	8	1.28538	0.209575
Test 17	22	6	0.0691113	0.945254	8	0.133604	0.894403	3	0.176714	0.860648	11	0.317821	0.752316
Test 18	17	4	0.269767	0.78897	6	0.234067	0.816337	1	0.483563	0.631796	9	0.164415	0.870378
Test 19	22	9	0.165315	0.86955	11	0.754403	0.455139	5	0.080618	0.936158	15	0.852074	0.399375
Test 20	22	8	0.133604	0.894403	9	0.165315	0.86955	1	0.718357	0.476819	16	1.16799	0.2499
Test 21	16	3	0.587018	0.561187	3	0.587018	0.561187	1	0.42317	0.674916	5	0.777313	0.442511
Test 22	17	4	0.269767	0.78897	8	0.487256	0.629204	2	0.069491	0.945006	10	0.185082	0.854264
Test 23	13	4	0.239512	0.812337	7	0.783015	0.439756	2	0.401184	0.691128	9	0.724544	0.474345
Test 24	18	5	1.81092e-16	1	9	0.685994	0.497236	1	0.538816	0.593425	13	1.05337	0.299389
Test 25	19	9	0.540513	0.592172	7	0.121196	0.90421	1	0.589468	0.559229	15	1.56446	0.126458
Test 26	23	5	0.472747	0.638963	6	0.15938	0.874172	3	0.11813	0.906556	8	0.666104	0.509168
Test 27	24	13	1.06035	0.295193	14	1.3434	0.186532	6	0.278639	0.781922	21	2.40316	0.0208626
Test 28	31	9	0.00650206	0.994839	11	0.15948	0.87396	4	0.0588982	0.953278	16	0.187512	0.852049
Test 29	26	8	0.149097	0.882174	16	1.60488	0.11584	5	0.182621	0.855954	19	1.25452	0.216429
Test 30	25	8	0.237409	0.813494	14	1.20058	0.236643	4	0.359298	0.721172	18	1.16237	0.251649
Interval =2300 m
Test 1	15	3	0.476091	0.637244	6	0.0329977	0.973881	1	0.357031	0.723412	8	0.159103	0.874587
Test 2	33	9	0.13047	0.896718	16	0.769465	0.445237	6	0.251242	0.802657	19	0.224985	0.822908
Test 3	30	10	0.316228	0.75323	13	0.387725	0.69997	3	0.214669	0.830954	20	0.837526	0.406536
Test 4	14	5	0.234055	0.816481	5	0.234055	0.816481	2	0.309281	0.759177	8	0.0448014	0.964553
Test 5	13	5	0.0855717	0.932375	7	0.783015	0.439756	2	0.401184	0.691128	10	1.22311	0.23081
Test 6	18	3	0.784465	0.438045	6	0.353553	0.725794	2	0	1	7	0.337526	0.737736
Test 7	15	4	0.0348705	0.9724	5	0.37081	0.713223	0	1.20167	0.238311	9	0.224942	0.823455
Test 8	28	6	0.541813	0.590621	17	1.57967	0.121187	4	0.198501	0.843547	19	0.902877	0.371399
Test 9	19	6	0.237328	0.813748	8	0.211925	0.833361	1	0.589468	0.559229	13	0.818673	0.41836
Test 10	16	4	0.156682	0.876451	5	0.237911	0.813421	2	0.143918	0.88644	7	0.0202954	0.98393
Test 11	36	14	0.100901	0.92001	18	0.9	0.372191	10	0.602414	0.549467	22	0.485135	0.62958
Test 12	14	3	0.355863	0.724354	5	0.234055	0.816481	2	0.309281	0.759177	6	0.0448014	0.964553
Test 13	27	11	0.190386	0.849882	13	0.693139	0.491865	6	0.0779287	0.938238	18	0.809345	0.422672
Test 14	20	4	0.564754	0.575649	7	0.234465	0.815917	2	0.125661	0.90068	9	0.0171403	0.986417
Test 15	24	6	0.244558	0.808019	8	0.330719	0.742541	3	0.0626839	0.950323	11	0.04461	0.964635
Test 16	17	5	0.114695	0.909362	2	1.16681	0.251407	1	0.483563	0.631796	6	0.543688	0.590204
Test 17	27	7	0.199133	0.843076	10	0.0639215	0.949322	4	0.249551	0.804096	13	0.182624	0.855932
Test 18	11	2	0.486714	0.630249	4	0.23496	0.815949	1	0.0204629	0.983819	5	0.145538	0.885328
Test 19	22	7	0.237242	0.813711	11	0.754403	0.455139	3	0.176714	0.860648	15	0.852074	0.399375
Test 20	21	8	0.0258445	0.979517	8	0.0258445	0.979517	4	0.226362	0.822133	12	0.124128	0.901869
Test 21	28	14	0.829798	0.411034	7	0.27319	0.785957	1	0.902035	0.371841	20	1.15891	0.252605
Test 22	26	9	0.235635	0.814834	15	1.33345	0.189405	6	0.141745	0.887943	18	0.977789	0.333648
Test 23	24	5	0.551034	0.584601	9	0.0467014	0.962978	2	0.332595	0.741135	12	0.311805	0.756769
Test 24	22	11	0.754403	0.455139	8	0.133604	0.894403	2	0.235762	0.814851	17	1.50261	0.140994
Test 25	15	6	0.0329977	0.973881	9	1.22092	0.231038	4	0.269951	0.788932	11	1.04955	0.301787
Test 26	23	6	0.15938	0.874172	6	0.15938	0.874172	2	0.285708	0.776576	10	0.100157	0.92072
Test 27	27	13	0.693139	0.491865	12	0.44213	0.660561	5	0.240822	0.810812	20	1.34174	0.186563
Test 28	30	7	0.410582	0.683245	14	0.618688	0.539109	4	0.103307	0.918159	17	0.149571	0.881743
Test 29	24	6	0.244558	0.808019	8	0.330719	0.742541	3	0.0626839	0.950323	11	0.04461	0.964635
Test 30	16	4	0.156682	0.876451	6	0.105668	0.916486	1	0.42317	0.674916	9	0.0202954	0.98393
Interval =2400 m
Test 1	22	10	0.460114	0.64799	10	0.460114	0.64799	6	0.429493	0.669928	14	0.549571	0.585747
Test 2	20	9	0.406345	0.68683	11	1.04236	0.304006	5	0.233725	0.816487	15	1.29305	0.20401
Test 3	18	6	0.353553	0.725794	9	0.685994	0.497236	4	0	1	11	0.337526	0.737736
Test 4	15	7	0.424556	0.674002	3	0.476091	0.637244	0	1.20167	0.238311	10	0.623035	0.537677
Test 5	12	5	0.0769231	0.939213	6	0.533745	0.597586	3	0.0909091	0.92819	8	0.540062	0.593278
Test 6	17	5	0.114695	0.909362	7	0.130258	0.89713	1	0.483563	0.631796	11	0.543688	0.590204
Test 7	25	9	0.143771	0.886369	14	1.20058	0.236643	6	0.208576	0.835787	17	0.879668	0.384045
Test 8	11	5	0.256885	0.799146	5	0.256885	0.799146	3	0.204588	0.839374	7	0.33781	0.738026
Test 9	19	6	0.237328	0.813748	9	0.540513	0.592172	3	0.373627	0.710873	12	0.479296	0.634627
Test 10	21	7	0.340693	0.735211	9	0.281721	0.779686	3	0.238658	0.812653	13	0.425647	0.672767
Test 11	23	6	0.15938	0.874172	9	0.0561099	0.955534	1	0.754892	0.454736	14	0.380064	0.705909
Test 12	24	5	0.551034	0.584601	13	1.06035	0.295193	2	0.332595	0.741135	16	0.77594	0.442237
Test 13	18	8	0.344124	0.732812	7	1.73646e-16	1	4	0	1	11	0.337526	0.737736
Test 14	16	5	0.237911	0.813421	7	0.271083	0.788015	2	0.143918	0.88644	10	0.39053	0.698654
Test 15	16	4	0.156682	0.876451	8	0.643602	0.524281	2	0.143918	0.88644	10	0.39053	0.698654
Test 16	12	4	0.395285	0.695526	6	0.533745	0.597586	2	0.5	0.620848	8	0.540062	0.593278
Test 17	33	16	0.769465	0.445237	14	0.34143	0.73421	5	0.25778	0.797635	25	1.53892	0.130128
Test 18	24	6	0.244558	0.808019	8	0.330719	0.742541	2	0.332595	0.741135	12	0.311805	0.756769
Test 19	28	13	0.585567	0.561092	12	0.341547	0.734282	3	0.131634	0.89586	22	1.70179	0.0956948
Test 20	11	5	0.256885	0.799146	3	0.0724437	0.942764	1	0.0204629	0.983819	7	0.33781	0.738026
Test 21	21	7	0.340693	0.735211	5	0.301334	0.764803	2	0.182505	0.856157	10	0.173049	0.863532
Test 22	25	11	0.395221	0.69468	12	0.661769	0.511734	7	0.521862	0.604508	16	0.606713	0.547307
Test 23	20	5	0.207326	0.836892	7	0.234465	0.815917	1	0.636	0.528691	11	0.0171403	0.986417
Test 24	23	6	0.15938	0.874172	5	0.472747	0.638963	2	0.285708	0.776576	9	0.380064	0.705909
Test 25	21	2	1.45422	0.154097	9	0.281721	0.779686	1	0.678837	0.501355	10	0.173049	0.863532
Test 26	16	4	0.156682	0.876451	8	0.643602	0.524281	2	0.143918	0.88644	10	0.39053	0.698654
Test 27	17	4	0.269767	0.78897	4	0.269767	0.78897	0	1.24631	0.22117	8	0.164415	0.870378
Test 28	20	5	0.207326	0.836892	9	0.406345	0.68683	2	0.125661	0.90068	12	0.293488	0.770789
Test 29	20	5	0.207326	0.836892	8	0.0890136	0.929551	2	0.125661	0.90068	11	0.0171403	0.986417
Test 30	19	5	0.107091	0.915312	9	0.540513	0.592172	1	0.589468	0.559229	13	0.818673	0.41836
Interval =2500 m
Test 1	15	3	0.476091	0.637244	4	0.0348705	0.9724	1	0.357031	0.723412	6	0.224942	0.823455
Test 2	20	6	0.128645	0.898335	9	0.406345	0.68683	2	0.125661	0.90068	13	0.611668	0.544498
Test 3	25	6	0.325051	0.746756	7	0.0388874	0.969164	2	0.376657	0.708325	11	0.0793168	0.937157
Test 4	20	8	0.0890136	0.929551	8	0.0890136	0.929551	5	0.233725	0.816487	11	0.0171403	0.986417
Test 5	13	3	0.225274	0.823294	5	0.0855717	0.932375	2	0.401184	0.691128	6	0.152898	0.879502
Test 6	19	5	0.107091	0.915312	10	0.870317	0.389894	3	0.373627	0.710873	12	0.479296	0.634627
Test 7	20	6	0.128645	0.898335	7	0.234465	0.815917	1	0.636	0.528691	12	0.293488	0.770789
Test 8	23	7	0.139858	0.889474	11	0.626473	0.534564	5	0.0098241	0.99221	13	0.100157	0.92072
Test 9	34	13	0.0470571	0.962652	13	0.0470571	0.962652	6	0.298443	0.766578	20	0.31562	0.753579
Test 10	21	10	0.586421	0.56106	10	0.586421	0.56106	5	0.15515	0.877524	15	1.05892	0.296322
Test 11	21	5	0.301334	0.764803	10	0.586421	0.56106	4	0.226362	0.822133	11	0.173049	0.863532
Test 12	24	7	0.0479739	0.96197	9	0.0467014	0.962978	4	0.41833	0.677889	12	0.311805	0.756769
Test 13	23	6	0.15938	0.874172	5	0.472747	0.638963	1	0.754892	0.454736	10	0.100157	0.92072
Test 14	14	4	0.0967382	0.923557	6	0.183781	0.855382	1	0.284473	0.77794	9	0.456028	0.651548
Test 15	18	5	1.81092e-16	1	8	0.344124	0.732812	2	0	1	11	0.337526	0.737736
Test 16	19	5	0.107091	0.915312	6	0.237328	0.813748	1	0.589468	0.559229	10	0.169018	0.866729
Test 17	20	4	0.564754	0.575649	7	0.234465	0.815917	2	0.125661	0.90068	9	0.0171403	0.986417
Test 18	18	7	1.73646e-16	1	9	0.685994	0.497236	4	0	1	12	0.685994	0.497236
Test 19	21	3	1.03018	0.30944	7	0.340693	0.735211	2	0.182505	0.856157	8	0.425647	0.672767
Test 20	23	6	0.15938	0.874172	7	0.139858	0.889474	3	0.11813	0.906556	10	0.100157	0.92072
Test 21	19	8	0.211925	0.833361	10	0.870317	0.389894	4	0.0797588	0.936871	14	1.17732	0.246792
Test 22	11	5	0.256885	0.799146	3	0.0724437	0.942764	1	0.0204629	0.983819	7	0.33781	0.738026
Test 23	17	5	0.114695	0.909362	10	1.2124	0.233717	3	0.371554	0.71253	12	0.920361	0.363869
Test 24	20	6	0.128645	0.898335	7	0.234465	0.815917	2	0.125661	0.90068	11	0.0171403	0.986417
Test 25	21	8	0.0258445	0.979517	11	0.892379	0.377806	5	0.15515	0.877524	14	0.735652	0.466459
Test 26	17	5	0.114695	0.909362	5	0.114695	0.909362	1	0.483563	0.631796	9	0.164415	0.870378
Test 27	15	3	0.476091	0.637244	3	0.476091	0.637244	1	0.357031	0.723412	5	0.623035	0.537677
Test 28	12	3	0.0830455	0.934386	5	0.0769231	0.939213	2	0.5	0.620848	6	0.372678	0.712098
Test 29	22	10	0.460114	0.64799	9	0.165315	0.86955	4	0.293819	0.770454	15	0.852074	0.399375
Test 30	17	8	0.487256	0.629204	6	0.234067	0.816337	3	0.371554	0.71253	11	0.543688	0.590204
Interval =2600 m
Test 1	14	3	0.355863	0.724354	3	0.355863	0.724354	1	0.284473	0.77794	5	0.456028	0.651548
Test 2	18	4	0.375	0.709923	7	1.73646e-16	1	3	0.447214	0.657476	8	1.6705e-16	1
Test 3	27	4	1.06461	0.29286	12	0.44213	0.660561	1	0.876611	0.385459	15	0.0610089	0.951628
Test 4	18	3	0.784465	0.438045	4	0.375	0.709923	2	0	1	5	1.05337	0.299389
Test 5	23	9	0.0561099	0.955534	10	0.342206	0.733987	5	0.0098241	0.99221	14	0.380064	0.705909
Test 6	28	10	0.152267	0.879657	13	0.585567	0.561092	2	0.493941	0.623751	21	1.42439	0.161233
Test 7	12	4	0.395285	0.695526	3	0.0830455	0.934386	1	0.117041	0.907634	6	0.372678	0.712098
Test 8	35	18	0.995045	0.324322	13	0.0287764	0.977153	5	0.172372	0.863815	26	1.4436	0.154849
Test 9	11	4	0.23496	0.815949	3	0.0724437	0.942764	1	0.0204629	0.983819	6	0.145538	0.885328
Test 10	18	4	0.375	0.709923	8	0.344124	0.732812	2	0	1	10	1.6705e-16	1
Test 11	22	5	0.389651	0.698914	13	1.35559	0.183029	2	0.235762	0.814851	16	1.16799	0.2499
Test 12	23	7	0.139858	0.889474	12	0.911954	0.367256	4	0.357731	0.722425	15	0.666104	0.509168
Test 13	31	16	0.972374	0.335739	12	0.0696987	0.944723	5	0.35057	0.727445	23	1.398	0.168542
Test 14	15	4	0.0348705	0.9724	7	0.424556	0.674002	1	0.357031	0.723412	10	0.623035	0.537677
Test 15	12	6	0.533745	0.597586	2	0.628619	0.534519	0	1.1068	0.277478	8	0.540062	0.593278
Test 16	25	6	0.325051	0.746756	13	0.92945	0.357967	4	0.359298	0.721172	15	0.340741	0.734997
Test 17	22	3	1.10093	0.277675	11	0.754403	0.455139	2	0.235762	0.814851	12	0.0318414	0.974761
Test 18	20	5	0.207326	0.836892	4	0.564754	0.575649	2	0.125661	0.90068	7	0.611668	0.544498
Test 19	10	4	0.0582816	0.953954	3	0.243387	0.809545	0	1.01193	0.320555	7	0.654345	0.518425
Test 20	27	12	0.44213	0.660561	6	0.473377	0.638285	2	0.457141	0.649818	16	0.306399	0.760746
Test 21	16	7	0.271083	0.788015	7	0.271083	0.788015	2	0.143918	0.88644	12	1.1934	0.241223
Test 22	18	7	1.73646e-16	1	9	0.685994	0.497236	4	0	1	12	0.685994	0.497236
Test 23	18	2	1.24808	0.220289	8	0.344124	0.732812	1	0.538816	0.593425	9	0.333333	0.740871
Test 24	14	3	0.355863	0.724354	3	0.355863	0.724354	1	0.284473	0.77794	5	0.456028	0.651548
Test 25	22	6	0.0691113	0.945254	10	0.460114	0.64799	3	0.176714	0.860648	13	0.256169	0.799167
Test 26	36	15	0.301511	0.764204	17	0.700389	0.486748	7	0.126435	0.899866	25	1.08621	0.282303
Test 27	36	8	0.53033	0.598098	17	0.700389	0.486748	5	0.132196	0.89533	20	0.0964237	0.923548
Test 28	26	7	0.121137	0.904147	8	0.149097	0.882174	4	0.303097	0.763278	11	0.196075	0.845475
Test 29	22	5	0.389651	0.698914	7	0.237242	0.813711	2	0.235762	0.814851	10	0.0318414	0.974761
Test 30	23	7	0.139858	0.889474	15	1.80724	0.0782504	4	0.357731	0.722425	18	1.59765	0.117993
Interval =2700 m
Test 1	26	11	0.289881	0.773301	15	1.33345	0.189405	5	0.182621	0.855954	21	1.84966	0.071243
Test 2	20	9	0.406345	0.68683	9	0.406345	0.68683	2	0.125661	0.90068	16	1.671	0.103161
Test 3	22	6	0.0691113	0.945254	10	0.460114	0.64799	5	0.080618	0.936158	11	0.317821	0.752316
Test 4	20	7	0.234465	0.815917	7	0.234465	0.815917	1	0.636	0.528691	13	0.611668	0.544498
Test 5	23	10	0.342206	0.733987	11	0.626473	0.534564	6	0.352182	0.726551	15	0.666104	0.509168
Test 6	16	4	0.156682	0.876451	7	0.271083	0.788015	1	0.42317	0.674916	10	0.39053	0.698654
Test 7	18	5	1.81092e-16	1	8	0.344124	0.732812	2	0	1	11	0.337526	0.737736
Test 8	19	8	0.211925	0.833361	10	0.870317	0.389894	4	0.0797588	0.936871	14	1.17732	0.246792
Test 9	17	4	0.269767	0.78897	5	0.114695	0.909362	1	0.483563	0.631796	8	0.164415	0.870378
Test 10	20	6	0.128645	0.898335	7	0.234465	0.815917	3	0.304207	0.762675	10	0.324893	0.747092
Test 11	19	5	0.107091	0.915312	7	0.121196	0.90421	1	0.589468	0.559229	11	0.152049	0.879997
Test 12	17	4	0.269767	0.78897	6	0.234067	0.816337	1	0.483563	0.631796	9	0.164415	0.870378
Test 13	23	6	0.15938	0.874172	10	0.342206	0.733987	4	0.357731	0.722425	12	0.17661	0.860706
Test 14	23	6	0.15938	0.874172	12	0.911954	0.367256	4	0.357731	0.722425	14	0.380064	0.705909
Test 15	9	1	0.909509	0.371436	0	2.25	0.0331356	0	0.948683	0.351517	1	1.93783	0.0635767
Test 16	30	18	1.55794	0.125956	10	0.316228	0.75323	5	0.4	0.690969	23	1.5772	0.121457
Test 17	22	4	0.73074	0.469306	8	0.133604	0.894403	2	0.235762	0.814851	10	0.0318414	0.974761
Test 18	31	13	0.296315	0.768268	11	0.15948	0.87396	4	0.0588982	0.953278	20	0.694213	0.490895
Test 19	22	4	0.73074	0.469306	9	0.165315	0.86955	2	0.235762	0.814851	11	0.317821	0.752316
Test 20	16	5	0.237911	0.813421	7	0.271083	0.788015	1	0.42317	0.674916	11	0.777313	0.442511
Test 21	26	8	0.149097	0.882174	12	0.548623	0.586101	5	0.182621	0.855954	15	0.196075	0.845475
Test 22	13	4	0.239512	0.812337	5	0.0855717	0.932375	1	0.204749	0.839151	8	0.274321	0.785718
Test 23	23	10	0.342206	0.733987	10	0.342206	0.733987	4	0.357731	0.722425	16	0.961622	0.342017
Test 24	26	6	0.401218	0.690246	9	0.235635	0.814834	4	0.303097	0.763278	11	0.196075	0.845475
Test 25	19	8	0.211925	0.833361	6	0.237328	0.813748	3	0.373627	0.710873	11	0.152049	0.879997
Test 26	30	10	0.316228	0.75323	14	0.618688	0.539109	7	0.190003	0.850125	17	0.149571	0.881743
Test 27	30	13	0.387725	0.69997	17	1.31827	0.193804	6	0.0972663	0.922929	24	1.84325	0.0716039
Test 28	16	6	0.105668	0.916486	5	0.237911	0.813421	2	0.143918	0.88644	9	0.0202954	0.98393
Test 29	26	12	0.548623	0.586101	13	0.80745	0.423852	5	0.182621	0.855954	20	1.54394	0.129931
Test 30	20	7	0.234465	0.815917	5	0.207326	0.836892	2	0.125661	0.90068	10	0.324893	0.747092
Interval =2800 m
Test 1	17	4	0.269767	0.78897	5	0.114695	0.909362	1	0.483563	0.631796	8	0.164415	0.870378
Test 2	18	5	1.81092e-16	1	6	0.353553	0.725794	2	0	1	9	0.333333	0.740871
Test 3	23	8	0.235022	0.815391	11	0.626473	0.534564	3	0.11813	0.906556	16	0.961622	0.342017
Test 4	21	8	0.0258445	0.979517	13	1.52483	0.135583	5	0.15515	0.877524	16	1.40127	0.169249
Test 5	24	4	0.876708	0.385753	8	0.330719	0.742541	2	0.332595	0.741135	10	0.224055	0.823827
Test 6	19	8	0.211925	0.833361	6	0.237328	0.813748	2	0.0649342	0.948586	12	0.479296	0.634627
Test 7	24	10	0.231621	0.817985	10	0.231621	0.817985	6	0.278639	0.781922	14	0.224055	0.823827
Test 8	25	9	0.143771	0.886369	10	0.127506	0.899148	6	0.208576	0.835787	13	0.179782	0.858189
Test 9	27	12	0.44213	0.660561	10	0.0639215	0.949322	5	0.240822	0.810812	17	0.555238	0.581544
Test 10	20	8	0.0890136	0.929551	8	0.0890136	0.929551	3	0.304207	0.762675	13	0.611668	0.544498
Test 11	13	4	0.239512	0.812337	5	0.0855717	0.932375	1	0.204749	0.839151	8	0.274321	0.785718
Test 12	21	5	0.301334	0.764803	10	0.586421	0.56106	2	0.182505	0.856157	13	0.425647	0.672767
Test 13	20	4	0.564754	0.575649	8	0.0890136	0.929551	1	0.636	0.528691	11	0.0171403	0.986417
Test 14	12	3	0.0830455	0.934386	6	0.533745	0.597586	1	0.117041	0.907634	8	0.540062	0.593278
Test 15	13	3	0.225274	0.823294	5	0.0855717	0.932375	0	1.14329	0.261962	8	0.274321	0.785718
Test 16	21	5	0.301334	0.764803	9	0.281721	0.779686	3	0.238658	0.812653	11	0.173049	0.863532
Test 17	22	4	0.73074	0.469306	6	0.0691113	0.945254	2	0.235762	0.814851	8	0.549571	0.585747
Test 18	18	3	0.784465	0.438045	6	0.353553	0.725794	2	0	1	7	0.337526	0.737736
Test 19	20	6	0.128645	0.898335	6	0.128645	0.898335	1	0.636	0.528691	11	0.0171403	0.986417
Test 20	11	4	0.23496	0.815949	2	0.486714	0.630249	0	1.06368	0.296564	6	0.145538	0.885328
Test 21	30	10	0.316228	0.75323	10	0.316228	0.75323	4	0.103307	0.918159	16	0.0745978	0.940851
Test 22	13	4	0.239512	0.812337	7	0.783015	0.439756	2	0.401184	0.691128	9	0.724544	0.474345
Test 23	22	4	0.73074	0.469306	10	0.460114	0.64799	2	0.235762	0.814851	12	0.0318414	0.974761
Test 24	21	6	0.0267152	0.978827	12	1.20372	0.236145	2	0.182505	0.856157	16	1.40127	0.169249
Test 25	9	2	0.156386	0.876937	4	0.139272	0.890309	1	0.203186	0.840572	5	0.136646	0.892363
Test 26	37	18	0.809457	0.421805	17	0.614519	0.541453	8	0.0744736	0.940909	27	1.35926	0.179715
Test 27	28	7	0.27319	0.785957	8	0.0141599	0.988765	3	0.131634	0.89586	12	0.171443	0.864644
Test 28	11	3	0.0724437	0.942764	3	0.0724437	0.942764	0	1.06368	0.296564	6	0.145538	0.885328
Test 29	12	4	0.395285	0.695526	5	0.0769231	0.939213	1	0.117041	0.907634	8	0.540062	0.593278
Test 30	19	3	0.872472	0.388733	8	0.211925	0.833361	2	0.0649342	0.948586	9	0.169018	0.866729
Interval =2900 m
Test 1	33	9	0.13047	0.896718	15	0.555507	0.581025	4	0.0241389	0.980838	20	0.434369	0.665889
Test 2	21	5	0.301334	0.764803	11	0.892379	0.377806	3	0.238658	0.812653	13	0.425647	0.672767
Test 3	19	8	0.211925	0.833361	12	1.5569	0.128243	5	0.316704	0.753298	15	1.56446	0.126458
Test 4	14	7	0.593675	0.557037	3	0.355863	0.724354	0	1.17456	0.249115	10	0.893755	0.378339
Test 5	21	5	0.301334	0.764803	12	1.20372	0.236145	3	0.238658	0.812653	14	0.735652	0.466459
Test 6	22	5	0.389651	0.698914	7	0.237242	0.813711	3	0.176714	0.860648	9	0.256169	0.799167
Test 7	21	5	0.301334	0.764803	8	0.0258445	0.979517	2	0.182505	0.856157	11	0.173049	0.863532
Test 8	32	14	0.429278	0.669602	9	0.0635417	0.949594	5	0.303201	0.763021	18	0.130002	0.897097
Test 9	24	10	0.231621	0.817985	12	0.782488	0.438424	5	0.057496	0.954429	17	1.06488	0.29316
Test 10	30	16	1.0827	0.284463	12	0.155794	0.876862	6	0.0972663	0.922929	22	1.32225	0.192485
Test 11	16	5	0.237911	0.813421	1	1.67406	0.103572	0	1.22538	0.229105	6	0.39053	0.698654
Test 12	26	8	0.149097	0.882174	10	0.0291797	0.976856	3	0.0396071	0.96859	15	0.196075	0.845475
Test 13	30	10	0.316228	0.75323	11	0.0783982	0.937844	4	0.103307	0.918159	17	0.149571	0.881743
Test 14	16	3	0.587018	0.561187	8	0.643602	0.524281	0	1.22538	0.229105	11	0.777313	0.442511
Test 15	15	3	0.476091	0.637244	2	0.980883	0.334009	0	1.20167	0.238311	5	0.623035	0.537677
Test 16	21	9	0.281721	0.779686	10	0.586421	0.56106	4	0.226362	0.822133	15	1.05892	0.296322
Test 17	15	5	0.37081	0.713223	4	0.0348705	0.9724	1	0.357031	0.723412	8	0.159103	0.874587
Test 18	13	3	0.225274	0.823294	4	0.239512	0.812337	1	0.204749	0.839151	6	0.152898	0.879502
Test 19	34	15	0.466891	0.642566	15	0.466891	0.642566	5	0.214202	0.831243	25	1.37674	0.174606
Test 20	21	11	0.892379	0.377806	8	0.0258445	0.979517	2	0.182505	0.856157	17	1.7702	0.084717
Test 21	18	7	1.73646e-16	1	6	0.353553	0.725794	1	0.538816	0.593425	12	0.685994	0.497236
Test 22	18	6	0.353553	0.725794	6	0.353553	0.725794	2	0	1	10	1.6705e-16	1
Test 23	10	3	0.243387	0.809545	1	1.06471	0.296438	0	1.01193	0.320555	4	0.114165	0.909952
Test 24	21	6	0.0267152	0.978827	8	0.0258445	0.979517	2	0.182505	0.856157	12	0.124128	0.901869
Test 25	22	3	1.10093	0.277675	9	0.165315	0.86955	1	0.718357	0.476819	11	0.317821	0.752316
Test 26	22	9	0.165315	0.86955	10	0.460114	0.64799	3	0.176714	0.860648	16	1.16799	0.2499
Test 27	24	7	0.0479739	0.96197	9	0.0467014	0.962978	3	0.0626839	0.950323	13	0.04461	0.964635
Test 28	18	6	0.353553	0.725794	8	0.344124	0.732812	4	0	1	10	1.6705e-16	1
Test 29	19	4	0.473118	0.638985	8	0.211925	0.833361	2	0.0649342	0.948586	10	0.169018	0.866729
Test 30	11	4	0.23496	0.815949	3	0.0724437	0.942764	1	0.0204629	0.983819	6	0.145538	0.885328
Interval =3000 m
Test 1	24	6	0.244558	0.808019	7	0.0479739	0.96197	2	0.332595	0.741135	11	0.04461	0.964635
Test 2	11	4	0.23496	0.815949	5	0.256885	0.799146	2	0.398528	0.693264	7	0.33781	0.738026
Test 3	20	9	0.406345	0.68683	7	0.234465	0.815917	3	0.304207	0.762675	13	0.611668	0.544498
Test 4	28	13	0.585567	0.561092	9	0.237705	0.813189	2	0.493941	0.623751	20	1.15891	0.252605
Test 5	15	5	0.37081	0.713223	3	0.476091	0.637244	1	0.357031	0.723412	7	0.159103	0.874587
Test 6	20	3	0.954189	0.346181	13	1.7134	0.0950082	2	0.125661	0.90068	14	0.942708	0.351945
Test 7	28	6	0.541813	0.590621	11	0.0961537	0.923825	4	0.198501	0.843547	13	0.0657415	0.947875
Test 8	23	5	0.472747	0.638963	6	0.15938	0.874172	2	0.285708	0.776576	9	0.380064	0.705909
Test 9	23	9	0.0561099	0.955534	12	0.911954	0.367256	6	0.352182	0.726551	15	0.666104	0.509168
Test 10	20	9	0.406345	0.68683	5	0.207326	0.836892	1	0.636	0.528691	13	0.611668	0.544498
Test 11	15	3	0.476091	0.637244	4	0.0348705	0.9724	1	0.357031	0.723412	6	0.224942	0.823455
Test 12	16	6	0.105668	0.916486	8	0.643602	0.524281	2	0.143918	0.88644	12	1.1934	0.241223
Test 13	20	4	0.564754	0.575649	3	0.954189	0.346181	1	0.636	0.528691	6	0.942708	0.351945
Test 14	31	12	0.0696987	0.944723	14	0.521549	0.604383	5	0.35057	0.727445	21	0.922687	0.360785
Test 15	20	5	0.207326	0.836892	7	0.234465	0.815917	1	0.636	0.528691	11	0.0171403	0.986417
Test 16	20	7	0.234465	0.815917	8	0.0890136	0.929551	2	0.125661	0.90068	13	0.611668	0.544498
Test 17	17	5	0.114695	0.909362	6	0.234067	0.816337	1	0.483563	0.631796	10	0.185082	0.854264
Test 18	14	4	0.0967382	0.923557	3	0.355863	0.724354	2	0.309281	0.759177	5	0.456028	0.651548
Test 19	32	8	0.295944	0.768524	14	0.429278	0.669602	5	0.303201	0.763021	17	0.0825539	0.934543
Test 20	21	6	0.0267152	0.978827	10	0.586421	0.56106	2	0.182505	0.856157	14	0.735652	0.466459
Test 21	24	10	0.231621	0.817985	11	0.507122	0.614786	5	0.057496	0.954429	16	0.77594	0.442237
Test 22	15	5	0.37081	0.713223	8	0.816453	0.420278	3	0.204877	0.838966	10	0.623035	0.537677
Test 23	27	9	0.322749	0.748414	15	1.20007	0.236535	6	0.0779287	0.938238	18	0.809345	0.422672
Test 24	16	5	0.237911	0.813421	8	0.643602	0.524281	1	0.42317	0.674916	12	1.1934	0.241223
Test 25	26	3	1.34008	0.187258	9	0.235635	0.814834	2	0.418107	0.67795	10	0.450935	0.654302
Test 26	18	7	1.73646e-16	1	5	1.81092e-16	1	1	0.538816	0.593425	11	0.337526	0.737736
Test 27	30	11	0.0783982	0.937844	15	0.849934	0.399671	5	0.4	0.690969	21	1.07629	0.287293
Test 28	20	4	0.564754	0.575649	6	0.128645	0.898335	2	0.125661	0.90068	8	0.293488	0.770789
Test 29	19	8	0.211925	0.833361	8	0.211925	0.833361	3	0.373627	0.710873	13	0.818673	0.41836
Test 30	11	1	1.20061	0.239961	4	0.23496	0.815949	0	1.06368	0.296564	5	0.145538	0.885328

## Sheet: TableS5
Table S5 Resampling data and statistical results from the optimal interval range estimation process in 2011
Interval/ Test	No. Resampled	No. E. multilocularis	t value	p value	No. E. shiquicus	t value	p value	No. Mixed infection	t value	p value	No. Echinococcus spp.	t value	p value
Interval =200 m	69	40	0.437173	0.66301	4	0.237645	0.812685	4	0.237645	0.812685	40	0.437173	0.66301
Interval =300 m
Test 1	49	29	0.490787	0.62507	3	0.215534	0.82996	3	0.215534	0.82996	29	0.490787	0.62507
Test 2	44	29	1.01847	0.312117	3	0.101922	0.919123	3	0.101922	0.919123	29	1.01847	0.312117
Test 3	42	26	0.681664	0.497873	3	0.0522623	0.95848	3	0.0522623	0.95848	26	0.681664	0.497873
Test 4	45	28	0.72187	0.47285	3	0.125817	0.900248	3	0.125817	0.900248	28	0.72187	0.47285
Test 5	44	26	0.465461	0.64311	3	0.101922	0.919123	3	0.101922	0.919123	26	0.465461	0.64311
Test 6	44	24	0.104642	0.916973	2	0.55188	0.582867	2	0.55188	0.582867	24	0.104642	0.916973
Test 7	30	17	0.21385	0.831485	1	0.55742	0.579588	1	0.55742	0.579588	17	0.21385	0.831485
Test 8	30	19	0.711197	0.480081	2	0.204456	0.838781	2	0.204456	0.838781	19	0.711197	0.480081
Test 9	39	23	0.435073	0.66502	1	0.367224	0.714702	1	0.367224	0.714702	23	0.435073	0.66502
Test 10	29	21	1.41441	0.163202	2	0.173043	0.863289	2	0.173043	0.863289	21	1.41441	0.163202
Test 11	38	25	0.969312	0.336217	3	0.0549981	0.95632	3	0.0549981	0.95632	25	0.969312	0.336217
Test 12	45	25	0.187227	0.85204	3	0.125817	0.900248	3	0.125817	0.900248	25	0.187227	0.85204
Test 13	38	25	0.969312	0.336217	2	0.422099	0.674437	2	0.422099	0.674437	25	0.969312	0.336217
Test 14	47	28	0.515576	0.607775	3	0.171816	0.864078	3	0.171816	0.864078	28	0.515576	0.607775
Test 15	28	20	1.31966	0.192843	2	0.140602	0.888738	2	0.140602	0.888738	20	1.31966	0.192843
Test 16	30	19	0.711197	0.480081	2	0.204456	0.838781	2	0.204456	0.838781	19	0.711197	0.480081
Test 17	29	16	0.0991667	0.921387	2	0.173043	0.863289	2	0.173043	0.863289	16	0.0991667	0.921387
Test 18	43	26	0.571141	0.569844	3	0.0774092	0.938532	3	0.0774092	0.938532	26	0.571141	0.569844
Test 19	43	26	0.571141	0.569844	2	0.531956	0.596543	2	0.531956	0.596543	26	0.571141	0.569844
Test 20	47	27	0.344051	0.73184	3	0.171816	0.864078	3	0.171816	0.864078	27	0.344051	0.73184
Test 21	40	22	0.129342	0.897499	1	0.349571	0.727827	1	0.349571	0.727827	22	0.129342	0.897499
Test 22	35	19	0.0584827	0.953565	0	0.160523	0.873027	0	0.160523	0.873027	19	0.0584827	0.953565
Test 23	45	27	0.54228	0.589399	2	0.571179	0.569762	2	0.571179	0.569762	27	0.54228	0.589399
Test 24	42	28	1.06861	0.2892	4	0.341788	0.733613	4	0.341788	0.733613	28	1.06861	0.2892
Test 25	38	25	0.969312	0.336217	3	0.0549981	0.95632	3	0.0549981	0.95632	25	0.969312	0.336217
Test 26	30	17	0.21385	0.831485	2	0.204456	0.838781	2	0.204456	0.838781	17	0.21385	0.831485
Test 27	42	26	0.681664	0.497873	2	0.511382	0.610817	2	0.511382	0.610817	26	0.681664	0.497873
Test 28	44	25	0.284549	0.776867	2	0.55188	0.582867	2	0.55188	0.582867	25	0.284549	0.776867
Test 29	42	26	0.681664	0.497873	2	0.511382	0.610817	2	0.511382	0.610817	26	0.681664	0.497873
Test 30	28	20	1.31966	0.192843	2	0.140602	0.888738	2	0.140602	0.888738	20	1.31966	0.192843
Interval =400 m
Test 1	27	14	0.14857	0.88249	1	0.63556	0.527962	1	0.63556	0.527962	14	0.14857	0.88249
Test 2	37	22	0.463012	0.645031	2	0.397902	0.692115	2	0.397902	0.692115	22	0.463012	0.645031
Test 3	24	16	0.891133	0.377397	1	0.722315	0.47368	1	0.722315	0.47368	16	0.891133	0.377397
Test 4	29	19	0.867818	0.389482	2	0.173043	0.863289	2	0.173043	0.863289	19	0.867818	0.389482
Test 5	34	21	0.623129	0.535685	3	0.173741	0.862684	3	0.173741	0.862684	21	0.623129	0.535685
Test 6	28	14	0.278174	0.782003	0	0.0729648	0.94212	0	0.0729648	0.94212	14	0.278174	0.782003
Test 7	32	19	0.427568	0.670635	3	0.23776	0.812951	3	0.23776	0.812951	19	0.427568	0.670635
Test 8	36	21	0.370999	0.711967	2	0.372902	0.710558	2	0.372902	0.710558	21	0.370999	0.711967
Test 9	19	9	0.135792	0.892635	0	0.134409	0.893721	0	0.134409	0.893721	9	0.135792	0.892635
Test 10	19	10	0.135792	0.892635	0	0.134409	0.893721	0	0.134409	0.893721	10	0.135792	0.892635
Test 11	34	20	0.397883	0.692202	2	0.320379	0.749853	2	0.320379	0.749853	20	0.397883	0.692202
Test 12	36	22	0.585563	0.560402	2	0.372902	0.710558	2	0.372902	0.710558	22	0.585563	0.560402
Test 13	28	18	0.763451	0.448712	1	0.608589	0.545498	1	0.608589	0.545498	18	0.763451	0.448712
Test 14	36	22	0.585563	0.560402	2	0.372902	0.710558	2	0.372902	0.710558	22	0.585563	0.560402
Test 15	32	21	0.906415	0.36867	3	0.23776	0.812951	3	0.23776	0.812951	21	0.906415	0.36867
Test 16	32	17	0.0386082	0.969343	2	0.264306	0.792532	2	0.264306	0.792532	17	0.0386082	0.969343
Test 17	28	16	0.236495	0.813996	2	0.140602	0.888738	2	0.140602	0.888738	16	0.236495	0.813996
Test 18	22	12	0.0128609	0.989796	0	0.0464322	0.963171	0	0.0464322	0.963171	12	0.0128609	0.989796
Test 19	27	15	0.115854	0.908232	1	0.63556	0.527962	1	0.63556	0.527962	15	0.115854	0.908232
Test 20	17	8	0.131573	0.895982	0	0.21031	0.834493	0	0.21031	0.834493	8	0.131573	0.895982
Test 21	23	14	0.458785	0.648549	1	0.691763	0.492563	1	0.691763	0.492563	14	0.458785	0.648549
Test 22	23	15	0.769642	0.445447	1	0.691763	0.492563	1	0.691763	0.492563	15	0.769642	0.445447
Test 23	36	22	0.585563	0.560402	3	0.112867	0.91052	3	0.112867	0.91052	22	0.585563	0.560402
Test 24	34	20	0.397883	0.692202	2	0.320379	0.749853	2	0.320379	0.749853	20	0.397883	0.692202
Test 25	22	11	0.295163	0.769227	0	0.0464322	0.963171	0	0.0464322	0.963171	11	0.295163	0.769227
Test 26	27	16	0.382657	0.703596	2	0.107104	0.915135	2	0.107104	0.915135	16	0.382657	0.703596
Test 27	36	23	0.803059	0.425164	3	0.112867	0.91052	3	0.112867	0.91052	23	0.803059	0.425164
Test 28	36	22	0.585563	0.560402	2	0.372902	0.710558	2	0.372902	0.710558	22	0.585563	0.560402
Test 29	38	26	1.1838	0.241086	3	0.0549981	0.95632	3	0.0549981	0.95632	26	1.1838	0.241086
Test 30	19	12	0.560833	0.577891	1	0.552572	0.583486	1	0.552572	0.583486	12	0.560833	0.577891
Interval =500 m
Test 1	26	16	0.539105	0.592256	2	0.0725218	0.942482	2	0.0725218	0.942482	16	0.539105	0.592256
Test 2	27	17	0.654023	0.516094	1	0.63556	0.527962	1	0.63556	0.527962	17	0.654023	0.516094
Test 3	25	14	0.134614	0.89348	2	0.0368294	0.970774	2	0.0368294	0.970774	14	0.134614	0.89348
Test 4	21	15	1.19553	0.238283	2	0.117573	0.906941	2	0.117573	0.906941	15	1.19553	0.238283
Test 5	25	18	1.31795	0.193776	2	0.0368294	0.970774	2	0.0368294	0.970774	18	1.31795	0.193776
Test 6	13	6	0.121227	0.904185	0	0.432176	0.668191	0	0.432176	0.668191	6	0.121227	0.904185
Test 7	30	19	0.711197	0.480081	2	0.204456	0.838781	2	0.204456	0.838781	19	0.711197	0.480081
Test 8	21	12	0.180268	0.85777	0	0.0729648	0.942165	0	0.0729648	0.942165	12	0.180268	0.85777
Test 9	26	15	0.261916	0.794484	2	0.0725218	0.942482	2	0.0725218	0.942482	15	0.261916	0.794484
Test 10	30	19	0.711197	0.480081	3	0.305063	0.761513	3	0.305063	0.761513	19	0.711197	0.480081
Test 11	26	15	0.261916	0.794484	3	0.450137	0.654597	3	0.450137	0.654597	15	0.261916	0.794484
Test 12	21	12	0.180268	0.85777	0	0.0729648	0.942165	0	0.0729648	0.942165	12	0.180268	0.85777
Test 13	21	12	0.180268	0.85777	2	0.117573	0.906941	2	0.117573	0.906941	12	0.180268	0.85777
Test 14	27	15	0.115854	0.908232	2	0.107104	0.915135	2	0.107104	0.915135	15	0.115854	0.908232
Test 15	27	15	0.115854	0.908232	2	0.107104	0.915135	2	0.107104	0.915135	15	0.115854	0.908232
Test 16	31	19	0.564933	0.574459	2	0.234867	0.8152	2	0.234867	0.8152	19	0.564933	0.574459
Test 17	22	11	0.295163	0.769227	1	0.659591	0.512878	1	0.659591	0.512878	11	0.295163	0.769227
Test 18	16	8	0.322749	0.74861	0	0.255377	0.799774	0	0.255377	0.799774	8	0.322749	0.74861
Test 19	32	19	0.427568	0.670635	2	0.264306	0.792532	2	0.264306	0.792532	19	0.427568	0.670635
Test 20	21	12	0.180268	0.85777	0	0.0729648	0.942165	0	0.0729648	0.942165	12	0.180268	0.85777
Test 21	22	13	0.323632	0.747716	0	0.0464322	0.963171	0	0.0464322	0.963171	13	0.323632	0.747716
Test 22	18	10	0.0447015	0.964562	0	0.170251	0.86565	0	0.170251	0.86565	10	0.0447015	0.964562
Test 23	25	17	1.00643	0.319255	2	0.0368294	0.970774	2	0.0368294	0.970774	17	1.00643	0.319255
Test 24	27	17	0.654023	0.516094	1	0.63556	0.527962	1	0.63556	0.527962	17	0.654023	0.516094
Test 25	31	20	0.810952	0.420953	3	0.270992	0.78743	3	0.270992	0.78743	20	0.810952	0.420953
Test 26	28	20	1.31966	0.192843	2	0.140602	0.888738	2	0.140602	0.888738	20	1.31966	0.192843
Test 27	32	19	0.427568	0.670635	2	0.264306	0.792532	2	0.264306	0.792532	19	0.427568	0.670635
Test 28	27	14	0.14857	0.88249	3	0.412508	0.681731	3	0.412508	0.681731	14	0.14857	0.88249
Test 29	29	19	0.867818	0.389482	2	0.173043	0.863289	2	0.173043	0.863289	19	0.867818	0.389482
Test 30	17	8	0.131573	0.895982	1	0.471706	0.639699	1	0.471706	0.639699	8	0.131573	0.895982
Interval =600 m
Test 1	19	13	0.92854	0.358433	2	0.202135	0.840787	2	0.202135	0.840787	13	0.92854	0.358433
Test 2	30	17	0.21385	0.831485	2	0.204456	0.838781	2	0.204456	0.838781	17	0.21385	0.831485
Test 3	24	15	0.586588	0.560287	2	0	1	2	0	1	15	0.586588	0.560287
Test 4	16	7	0.0648544	0.948621	0	0.255377	0.799774	0	0.255377	0.799774	7	0.0648544	0.948621
Test 5	32	22	1.15401	0.253484	3	0.23776	0.812951	3	0.23776	0.812951	22	1.15401	0.253484
Test 6	9	6	0.481812	0.633218	0	0.851257	0.400952	0	0.851257	0.400952	6	0.481812	0.633218
Test 7	34	21	0.623129	0.535685	3	0.173741	0.862684	3	0.173741	0.862684	21	0.623129	0.535685
Test 8	32	21	0.906415	0.36867	4	0.657559	0.513564	4	0.657559	0.513564	21	0.906415	0.36867
Test 9	30	19	0.711197	0.480081	4	0.729348	0.469	4	0.729348	0.469	19	0.711197	0.480081
Test 10	20	13	0.705641	0.484217	0	0.102151	0.919112	0	0.102151	0.919112	13	0.705641	0.484217
Test 11	17	10	0.241899	0.810094	0	0.21031	0.834493	0	0.21031	0.834493	10	0.241899	0.810094
Test 12	28	16	0.236495	0.813996	2	0.140602	0.888738	2	0.140602	0.888738	16	0.236495	0.813996
Test 13	34	21	0.623129	0.535685	4	0.588838	0.558297	4	0.588838	0.558297	21	0.623129	0.535685
Test 14	29	15	0.151033	0.880534	2	0.173043	0.863289	2	0.173043	0.863289	15	0.151033	0.880534
Test 15	35	21	0.493655	0.623414	2	0.34707	0.729795	2	0.34707	0.729795	21	0.493655	0.623414
Test 16	9	6	0.481812	0.633218	0	0.851257	0.400952	0	0.851257	0.400952	6	0.481812	0.633218
Test 17	14	9	0.527061	0.601297	0	0.364824	0.71732	0	0.364824	0.71732	9	0.527061	0.601297
Test 18	23	15	0.769642	0.445447	2	0.0379925	0.969858	2	0.0379925	0.969858	15	0.769642	0.445447
Test 19	15	8	0.126766	0.899794	0	0.306452	0.760933	0	0.306452	0.760933	8	0.126766	0.899794
Test 20	17	10	0.241899	0.810094	0	0.21031	0.834493	0	0.21031	0.834493	10	0.241899	0.810094
Test 21	17	13	1.47989	0.146736	1	0.471706	0.639699	1	0.471706	0.639699	13	1.47989	0.146736
Test 22	24	12	0.288675	0.774099	1	0.722315	0.47368	1	0.722315	0.47368	12	0.288675	0.774099
Test 23	24	13	2.40789e-16	1	3	0.528271	0.599797	3	0.528271	0.599797	13	2.40789e-16	1
Test 24	20	13	0.705641	0.484217	1	0.590074	0.558229	1	0.590074	0.558229	13	0.705641	0.484217
Test 25	14	11	1.52972	0.134592	1	0.334785	0.739678	1	0.334785	0.739678	11	1.52972	0.134592
Test 26	15	9	0.281996	0.779477	0	0.306452	0.760933	0	0.306452	0.760933	9	0.281996	0.779477
Test 27	12	7	0.118958	0.905989	0	0.510754	0.61273	0	0.510754	0.61273	7	0.118958	0.905989
Test 28	11	7	0.395124	0.695219	0	0.603618	0.550104	0	0.603618	0.550104	7	0.395124	0.695219
Test 29	20	14	1.06597	0.292387	1	0.590074	0.558229	1	0.590074	0.558229	14	1.06597	0.292387
Test 30	15	9	0.281996	0.779477	1	0.382584	0.70416	1	0.382584	0.70416	9	0.281996	0.779477
Interval =700 m
Test 1	28	19	1.03668	0.304773	2	0.140602	0.888738	2	0.140602	0.888738	19	1.03668	0.304773
Test 2	14	9	0.527061	0.601297	1	0.334785	0.739678	1	0.334785	0.739678	9	0.527061	0.601297
Test 3	15	9	0.281996	0.779477	1	0.382584	0.70416	1	0.382584	0.70416	9	0.281996	0.779477
Test 4	33	19	0.297954	0.766841	2	0.292801	0.770757	2	0.292801	0.770757	19	0.297954	0.766841
Test 5	26	15	0.261916	0.794484	4	0.882969	0.381565	4	0.882969	0.381565	15	0.261916	0.794484
Test 6	24	15	0.586588	0.560287	1	0.722315	0.47368	1	0.722315	0.47368	15	0.586588	0.560287
Test 7	24	14	0.290701	0.772559	1	0.722315	0.47368	1	0.722315	0.47368	14	0.290701	0.772559
Test 8	37	21	0.254417	0.800043	1	0.404427	0.687337	1	0.404427	0.687337	21	0.254417	0.800043
Test 9	7	6	1.58553	0.123331	1	0.0645096	0.948992	1	0.0645096	0.948992	6	1.58553	0.123331
Test 10	11	5	0.11476	0.90931	0	0.603618	0.550104	0	0.603618	0.550104	5	0.11476	0.90931
Test 11	12	9	1.1619	0.25314	1	0.232495	0.817508	1	0.232495	0.817508	9	1.1619	0.25314
Test 12	20	13	0.705641	0.484217	3	0.697084	0.489502	3	0.697084	0.489502	13	0.705641	0.484217
Test 13	12	7	0.118958	0.905989	0	0.510754	0.61273	0	0.510754	0.61273	7	0.118958	0.905989
Test 14	15	9	0.281996	0.779477	0	0.306452	0.760933	0	0.306452	0.760933	9	0.281996	0.779477
Test 15	22	15	0.970912	0.336782	0	0.0464322	0.963171	0	0.0464322	0.963171	15	0.970912	0.336782
Test 16	21	14	0.842071	0.404302	2	0.117573	0.906941	2	0.117573	0.906941	14	0.842071	0.404302
Test 17	10	4	0.157218	0.876031	0	0.715055	0.479603	0	0.715055	0.479603	4	0.157218	0.876031
Test 18	13	8	0.331531	0.742166	0	0.432176	0.668191	0	0.432176	0.668191	8	0.331531	0.742166
Test 19	21	13	0.505716	0.615581	0	0.0729648	0.942165	0	0.0729648	0.942165	13	0.505716	0.615581
Test 20	17	12	1.03462	0.307063	3	0.836744	0.407708	3	0.836744	0.407708	12	1.03462	0.307063
Test 21	24	14	0.290701	0.772559	3	0.528271	0.599797	3	0.528271	0.599797	14	0.290701	0.772559
Test 22	20	14	1.06597	0.292387	0	0.102151	0.919112	0	0.102151	0.919112	14	1.06597	0.292387
Test 23	26	15	0.261916	0.794484	0	0.0392888	0.96882	0	0.0392888	0.96882	15	0.261916	0.794484
Test 24	26	16	0.539105	0.592256	1	0.663489	0.510127	1	0.663489	0.510127	16	0.539105	0.592256
Test 25	27	16	0.382657	0.703596	3	0.412508	0.681731	3	0.412508	0.681731	16	0.382657	0.703596
Test 26	7	3	0.0977734	0.922763	0	1.2404	0.22444	0	1.2404	0.22444	3	0.0977734	0.922763
Test 27	28	16	0.236495	0.813996	0	0.0729648	0.94212	0	0.0729648	0.94212	16	0.236495	0.813996
Test 28	10	7	0.728736	0.471303	1	0.121047	0.904388	1	0.121047	0.904388	7	0.728736	0.471303
Test 29	11	7	0.395124	0.695219	0	0.603618	0.550104	0	0.603618	0.550104	7	0.395124	0.695219
Test 30	17	10	0.241899	0.810094	2	0.291956	0.771829	2	0.291956	0.771829	10	0.241899	0.810094
Interval =800 m
Test 1	25	17	1.00643	0.319255	3	0.488715	0.627269	3	0.488715	0.627269	17	1.00643	0.319255
Test 2	10	5	0.376386	0.709039	1	0.121047	0.904388	1	0.121047	0.904388	5	0.376386	0.709039
Test 3	16	11	0.876958	0.385879	0	0.255377	0.799774	0	0.255377	0.799774	11	0.876958	0.385879
Test 4	19	12	0.560833	0.577891	3	0.742232	0.462078	3	0.742232	0.462078	12	0.560833	0.577891
Test 5	17	9	0.131573	0.895982	2	0.291956	0.771829	2	0.291956	0.771829	9	0.131573	0.895982
Test 6	15	8	0.126766	0.899794	2	0.387454	0.700582	2	0.387454	0.700582	8	0.126766	0.899794
Test 7	8	5	0.209083	0.835751	1	8.40486e-17	1	1	8.40486e-17	1	5	0.209083	0.835751
Test 8	24	15	0.586588	0.560287	2	0	1	2	0	1	15	0.586588	0.560287
Test 9	16	10	0.460566	0.647668	0	0.255377	0.799774	0	0.255377	0.799774	10	0.460566	0.647668
Test 10	10	6	0.157218	0.876031	1	0.121047	0.904388	1	0.121047	0.904388	6	0.157218	0.876031
Test 11	15	8	0.126766	0.899794	2	0.387454	0.700582	2	0.387454	0.700582	8	0.126766	0.899794
Test 12	14	9	0.527061	0.601297	0	0.364824	0.71732	0	0.364824	0.71732	9	0.527061	0.601297
Test 13	12	7	0.118958	0.905989	0	0.510754	0.61273	0	0.510754	0.61273	7	0.118958	0.905989
Test 14	17	10	0.241899	0.810094	2	0.291956	0.771829	2	0.291956	0.771829	10	0.241899	0.810094
Test 15	18	10	0.0447015	0.964562	1	0.513139	0.610608	1	0.513139	0.610608	10	0.0447015	0.964562
Test 16	15	9	0.281996	0.779477	0	0.306452	0.760933	0	0.306452	0.760933	9	0.281996	0.779477
Test 17	23	14	0.458785	0.648549	3	0.568838	0.572233	3	0.568838	0.572233	14	0.458785	0.648549
Test 18	19	12	0.560833	0.577891	3	0.742232	0.462078	3	0.742232	0.462078	12	0.560833	0.577891
Test 19	19	10	0.135792	0.892635	1	0.552572	0.583486	1	0.552572	0.583486	10	0.135792	0.892635
Test 20	13	7	0.121227	0.904185	0	0.432176	0.668191	0	0.432176	0.668191	7	0.121227	0.904185
Test 21	13	8	0.331531	0.742166	0	0.432176	0.668191	0	0.432176	0.668191	8	0.331531	0.742166
Test 22	16	9	0.0648544	0.948621	2	0.33896	0.736459	2	0.33896	0.736459	9	0.0648544	0.948621
Test 23	8	5	0.209083	0.835751	1	8.40486e-17	1	1	8.40486e-17	1	5	0.209083	0.835751
Test 24	9	6	0.481812	0.633218	1	0.0617737	0.951127	1	0.0617737	0.951127	6	0.481812	0.633218
Test 25	18	11	0.406671	0.686365	0	0.170251	0.86565	0	0.170251	0.86565	11	0.406671	0.686365
Test 26	11	7	0.395124	0.695219	0	0.603618	0.550104	0	0.603618	0.550104	7	0.395124	0.695219
Test 27	15	9	0.281996	0.779477	0	0.306452	0.760933	0	0.306452	0.760933	9	0.281996	0.779477
Test 28	11	6	0.11476	0.90931	0	0.603618	0.550104	0	0.603618	0.550104	6	0.11476	0.90931
Test 29	21	13	0.505716	0.615581	4	1.09762	0.27834	4	1.09762	0.27834	13	0.505716	0.615581
Test 30	13	7	0.121227	0.904185	0	0.432176	0.668191	0	0.432176	0.668191	7	0.121227	0.904185
Interval =900 m
Test 1	12	7	0.118958	0.905989	0	0.510754	0.61273	0	0.510754	0.61273	7	0.118958	0.905989
Test 2	11	6	0.11476	0.90931	1	0.177934	0.85983	1	0.177934	0.85983	6	0.11476	0.90931
Test 3	10	7	0.728736	0.471303	0	0.715055	0.479603	0	0.715055	0.479603	7	0.728736	0.471303
Test 4	17	9	0.131573	0.895982	1	0.471706	0.639699	1	0.471706	0.639699	9	0.131573	0.895982
Test 5	11	8	0.954459	0.346588	0	0.603618	0.550104	0	0.603618	0.550104	8	0.954459	0.346588
Test 6	10	5	0.376386	0.709039	0	0.715055	0.479603	0	0.715055	0.479603	5	0.376386	0.709039
Test 7	23	14	0.458785	0.648549	2	0.0379925	0.969858	2	0.0379925	0.969858	14	0.458785	0.648549
Test 8	8	5	0.209083	0.835751	1	8.40486e-17	1	1	8.40486e-17	1	5	0.209083	0.835751
Test 9	12	7	0.118958	0.905989	0	0.510754	0.61273	0	0.510754	0.61273	7	0.118958	0.905989
Test 10	23	13	0.155889	0.876802	2	0.0379925	0.969858	2	0.0379925	0.969858	13	0.155889	0.876802
Test 11	18	9	0.311805	0.756769	4	1.2431	0.220892	4	1.2431	0.220892	9	0.311805	0.756769
Test 12	14	9	0.527061	0.601297	0	0.364824	0.71732	0	0.364824	0.71732	9	0.527061	0.601297
Test 13	9	6	0.481812	0.633218	1	0.0617737	0.951127	1	0.0617737	0.951127	6	0.481812	0.633218
Test 14	13	9	0.812465	0.421865	0	0.432176	0.668191	0	0.432176	0.668191	9	0.812465	0.421865
Test 15	15	8	0.126766	0.899794	0	0.306452	0.760933	0	0.306452	0.760933	8	0.126766	0.899794
Test 16	10	7	0.728736	0.471303	0	0.715055	0.479603	0	0.715055	0.479603	7	0.728736	0.471303
Test 17	12	9	1.1619	0.25314	0	0.510754	0.61273	0	0.510754	0.61273	9	1.1619	0.25314
Test 18	22	14	0.641394	0.52452	3	0.61046	0.544628	3	0.61046	0.544628	14	0.641394	0.52452
Test 19	13	8	0.331531	0.742166	1	0.284768	0.777454	1	0.284768	0.777454	8	0.331531	0.742166
Test 20	11	8	0.954459	0.346588	0	0.603618	0.550104	0	0.603618	0.550104	8	0.954459	0.346588
Test 21	8	5	0.209083	0.835751	0	1.02151	0.31492	0	1.02151	0.31492	5	0.209083	0.835751
Test 22	15	8	0.126766	0.899794	0	0.306452	0.760933	0	0.306452	0.760933	8	0.126766	0.899794
Test 23	8	4	0.408248	0.685898	0	1.02151	0.31492	0	1.02151	0.31492	4	0.408248	0.685898
Test 24	18	11	0.406671	0.686365	0	0.170251	0.86565	0	0.170251	0.86565	11	0.406671	0.686365
Test 25	9	6	0.481812	0.633218	0	0.851257	0.400952	0	0.851257	0.400952	6	0.481812	0.633218
Test 26	22	12	0.0128609	0.989796	2	0.0771745	0.938827	2	0.0771745	0.938827	12	0.0128609	0.989796
Test 27	22	11	0.295163	0.769227	4	1.05229	0.298284	4	1.05229	0.298284	11	0.295163	0.769227
Test 28	22	12	0.0128609	0.989796	4	1.05229	0.298284	4	1.05229	0.298284	12	0.0128609	0.989796
Test 29	11	9	1.62799	0.112759	0	0.603618	0.550104	0	0.603618	0.550104	9	1.62799	0.112759
Test 30	21	13	0.505716	0.615581	0	0.0729648	0.942165	0	0.0729648	0.942165	13	0.505716	0.615581
Interval =1000 m
Test 1	22	12	0.0128609	0.989796	3	0.61046	0.544628	3	0.61046	0.544628	12	0.0128609	0.989796
Test 2	5	4	0.869939	0.391731	0	1.94086	0.0624028	0	1.94086	0.0624028	4	0.869939	0.391731
Test 3	14	11	1.52972	0.134592	1	0.334785	0.739678	1	0.334785	0.739678	11	1.52972	0.134592
Test 4	12	8	0.612372	0.54425	1	0.232495	0.817508	1	0.232495	0.817508	8	0.612372	0.54425
Test 5	18	10	0.0447015	0.964562	1	0.513139	0.610608	1	0.513139	0.610608	10	0.0447015	0.964562
Test 6	10	5	0.376386	0.709039	0	0.715055	0.479603	0	0.715055	0.479603	5	0.376386	0.709039
Test 7	10	4	0.157218	0.876031	0	0.715055	0.479603	0	0.715055	0.479603	4	0.157218	0.876031
Test 8	17	10	0.241899	0.810094	2	0.291956	0.771829	2	0.291956	0.771829	10	0.241899	0.810094
Test 9	12	7	0.118958	0.905989	0	0.510754	0.61273	0	0.510754	0.61273	7	0.118958	0.905989
Test 10	13	9	0.812465	0.421865	0	0.432176	0.668191	0	0.432176	0.668191	9	0.812465	0.421865
Test 11	18	11	0.406671	0.686365	1	0.513139	0.610608	1	0.513139	0.610608	11	0.406671	0.686365
Test 12	9	4	0.107082	0.915392	0	0.851257	0.400952	0	0.851257	0.400952	4	0.107082	0.915392
Test 13	13	5	0.331531	0.742166	1	0.284768	0.777454	1	0.284768	0.777454	5	0.331531	0.742166
Test 14	11	8	0.954459	0.346588	0	0.603618	0.550104	0	0.603618	0.550104	8	0.954459	0.346588
Test 15	8	7	1.87924	0.069642	1	8.40486e-17	1	1	8.40486e-17	1	7	1.87924	0.069642
Test 16	17	9	0.131573	0.895982	1	0.471706	0.639699	1	0.471706	0.639699	9	0.131573	0.895982
Test 17	10	9	2.36226	0.0242142	1	0.121047	0.904388	1	0.121047	0.904388	9	2.36226	0.0242142
Test 18	12	7	0.118958	0.905989	0	0.510754	0.61273	0	0.510754	0.61273	7	0.118958	0.905989
Test 19	10	5	0.376386	0.709039	0	0.715055	0.479603	0	0.715055	0.479603	5	0.376386	0.709039
Test 20	10	7	0.728736	0.471303	1	0.121047	0.904388	1	0.121047	0.904388	7	0.728736	0.471303
Test 21	8	7	1.87924	0.069642	1	8.40486e-17	1	1	8.40486e-17	1	7	1.87924	0.069642
Test 22	3	2	0.0716728	0.943411	0	3.57528	0.00140028	0	3.57528	0.00140028	2	0.0716728	0.943411
Test 23	20	12	0.361782	0.719287	3	0.697084	0.489502	3	0.697084	0.489502	12	0.361782	0.719287
Test 24	9	4	0.107082	0.915392	0	0.851257	0.400952	0	0.851257	0.400952	4	0.107082	0.915392
Test 25	15	9	0.281996	0.779477	1	0.382584	0.70416	1	0.382584	0.70416	9	0.281996	0.779477
Test 26	10	8	1.40998	0.167902	0	0.715055	0.479603	0	0.715055	0.479603	8	1.40998	0.167902
Test 27	17	11	0.626887	0.534295	1	0.471706	0.639699	1	0.471706	0.639699	11	0.626887	0.534295
Test 28	17	9	0.131573	0.895982	1	0.471706	0.639699	1	0.471706	0.639699	9	0.131573	0.895982
Test 29	10	5	0.376386	0.709039	0	0.715055	0.479603	0	0.715055	0.479603	5	0.376386	0.709039
Test 30	9	7	1.17013	0.250589	0	0.851257	0.400952	0	0.851257	0.400952	7	1.17013	0.250589
Interval =1100 m
Test 1	19	11	0.208557	0.835802	3	0.742232	0.462078	3	0.742232	0.462078	11	0.208557	0.835802
Test 2	11	8	0.954459	0.346588	0	0.603618	0.550104	0	0.603618	0.550104	8	0.954459	0.346588
Test 3	15	9	0.281996	0.779477	0	0.306452	0.760933	0	0.306452	0.760933	9	0.281996	0.779477
Test 4	9	6	0.481812	0.633218	0	0.851257	0.400952	0	0.851257	0.400952	6	0.481812	0.633218
Test 5	11	6	0.11476	0.90931	0	0.603618	0.550104	0	0.603618	0.550104	6	0.11476	0.90931
Test 6	16	9	0.0648544	0.948621	2	0.33896	0.736459	2	0.33896	0.736459	9	0.0648544	0.948621
Test 7	8	4	0.408248	0.685898	0	1.02151	0.31492	0	1.02151	0.31492	4	0.408248	0.685898
Test 8	9	8	2.13668	0.0403692	1	0.0617737	0.951127	1	0.0617737	0.951127	8	2.13668	0.0403692
Test 9	11	8	0.954459	0.346588	0	0.603618	0.550104	0	0.603618	0.550104	8	0.954459	0.346588
Test 10	16	9	0.0648544	0.948621	1	0.428207	0.670856	1	0.428207	0.670856	9	0.0648544	0.948621
Test 11	14	10	0.997745	0.324884	1	0.334785	0.739678	1	0.334785	0.739678	10	0.997745	0.324884
Test 12	10	6	0.157218	0.876031	1	0.121047	0.904388	1	0.121047	0.904388	6	0.157218	0.876031
Test 13	21	12	0.180268	0.85777	2	0.117573	0.906941	2	0.117573	0.906941	12	0.180268	0.85777
Test 14	15	9	0.281996	0.779477	2	0.387454	0.700582	2	0.387454	0.700582	9	0.281996	0.779477
Test 15	9	5	0.107082	0.915392	0	0.851257	0.400952	0	0.851257	0.400952	5	0.107082	0.915392
Test 16	19	10	0.135792	0.892635	2	0.202135	0.840787	2	0.202135	0.840787	10	0.135792	0.892635
Test 17	11	8	0.954459	0.346588	0	0.603618	0.550104	0	0.603618	0.550104	8	0.954459	0.346588
Test 18	9	5	0.107082	0.915392	0	0.851257	0.400952	0	0.851257	0.400952	5	0.107082	0.915392
Test 19	2	1	0.73598	0.468593	0	5.61829	7.59813e-06	0	5.61829	7.59813e-06	1	0.73598	0.468593
Test 20	21	11	0.139528	0.88967	2	0.117573	0.906941	2	0.117573	0.906941	11	0.139528	0.88967
Test 21	11	6	0.11476	0.90931	0	0.603618	0.550104	0	0.603618	0.550104	6	0.11476	0.90931
Test 22	5	3	0.0861966	0.931924	0	1.94086	0.0624028	0	1.94086	0.0624028	3	0.0861966	0.931924
Test 23	19	10	0.135792	0.892635	2	0.202135	0.840787	2	0.202135	0.840787	10	0.135792	0.892635
Test 24	25	16	0.707744	0.482527	3	0.488715	0.627269	3	0.488715	0.627269	16	0.707744	0.482527
Test 25	7	6	1.58553	0.123331	1	0.0645096	0.948992	1	0.0645096	0.948992	6	1.58553	0.123331
Test 26	10	6	0.157218	0.876031	0	0.715055	0.479603	0	0.715055	0.479603	6	0.157218	0.876031
Test 27	10	6	0.157218	0.876031	0	0.715055	0.479603	0	0.715055	0.479603	6	0.157218	0.876031
Test 28	11	6	0.11476	0.90931	0	0.603618	0.550104	0	0.603618	0.550104	6	0.11476	0.90931
Test 29	17	8	0.131573	0.895982	1	0.471706	0.639699	1	0.471706	0.639699	8	0.131573	0.895982
Test 30	2	1	0.73598	0.468593	0	5.61829	7.59813e-06	0	5.61829	7.59813e-06	1	0.73598	0.468593
Interval =1200 m
Test 1	15	8	0.126766	0.899794	1	0.382584	0.70416	1	0.382584	0.70416	8	0.126766	0.899794
Test 2	11	6	0.11476	0.90931	0	0.603618	0.550104	0	0.603618	0.550104	6	0.11476	0.90931
Test 3	5	5	3.71506	0.000897162	0	1.94086	0.0624028	0	1.94086	0.0624028	5	3.71506	0.000897162
Test 4	12	9	1.1619	0.25314	0	0.510754	0.61273	0	0.510754	0.61273	9	1.1619	0.25314
Test 5	8	5	0.209083	0.835751	0	1.02151	0.31492	0	1.02151	0.31492	5	0.209083	0.835751
Test 6	5	4	0.869939	0.391731	0	1.94086	0.0624028	0	1.94086	0.0624028	4	0.869939	0.391731
Test 7	12	9	1.1619	0.25314	0	0.510754	0.61273	0	0.510754	0.61273	9	1.1619	0.25314
Test 8	12	9	1.1619	0.25314	0	0.510754	0.61273	0	0.510754	0.61273	9	1.1619	0.25314
Test 9	11	6	0.11476	0.90931	0	0.603618	0.550104	0	0.603618	0.550104	6	0.11476	0.90931
Test 10	8	4	0.408248	0.685898	0	1.02151	0.31492	0	1.02151	0.31492	4	0.408248	0.685898
Test 11	15	9	0.281996	0.779477	2	0.387454	0.700582	2	0.387454	0.700582	9	0.281996	0.779477
Test 12	17	10	0.241899	0.810094	2	0.291956	0.771829	2	0.291956	0.771829	10	0.241899	0.810094
Test 13	24	15	0.586588	0.560287	2	0	1	2	0	1	15	0.586588	0.560287
Test 14	6	4	0.28691	0.776222	0	1.53226	0.136295	0	1.53226	0.136295	4	0.28691	0.776222
Test 15	17	8	0.131573	0.895982	2	0.291956	0.771829	2	0.291956	0.771829	8	0.131573	0.895982
Test 16	6	3	0.456435	0.651477	0	1.53226	0.136295	0	1.53226	0.136295	3	0.456435	0.651477
Test 17	11	7	0.395124	0.695219	0	0.603618	0.550104	0	0.603618	0.550104	7	0.395124	0.695219
Test 18	9	6	0.481812	0.633218	0	0.851257	0.400952	0	0.851257	0.400952	6	0.481812	0.633218
Test 19	6	3	0.456435	0.651477	0	1.53226	0.136295	0	1.53226	0.136295	3	0.456435	0.651477
Test 20	18	10	0.0447015	0.964562	1	0.513139	0.610608	1	0.513139	0.610608	10	0.0447015	0.964562
Test 21	6	3	0.456435	0.651477	0	1.53226	0.136295	0	1.53226	0.136295	3	0.456435	0.651477
Test 22	4	1	0.435194	0.666881	0	2.55377	0.0166165	0	2.55377	0.0166165	1	0.435194	0.666881
Test 23	15	9	0.281996	0.779477	2	0.387454	0.700582	2	0.387454	0.700582	9	0.281996	0.779477
Test 24	8	5	0.209083	0.835751	0	1.02151	0.31492	0	1.02151	0.31492	5	0.209083	0.835751
Test 25	10	7	0.728736	0.471303	0	0.715055	0.479603	0	0.715055	0.479603	7	0.728736	0.471303
Test 26	13	9	0.812465	0.421865	1	0.284768	0.777454	1	0.284768	0.777454	9	0.812465	0.421865
Test 27	19	11	0.208557	0.835802	3	0.742232	0.462078	3	0.742232	0.462078	11	0.208557	0.835802
Test 28	10	6	0.157218	0.876031	0	0.715055	0.479603	0	0.715055	0.479603	6	0.157218	0.876031
Test 29	8	5	0.209083	0.835751	0	1.02151	0.31492	0	1.02151	0.31492	5	0.209083	0.835751
Test 30	23	15	0.769642	0.445447	2	0.0379925	0.969858	2	0.0379925	0.969858	15	0.769642	0.445447
Interval =1300 m
Test 1	21	12	0.180268	0.85777	2	0.117573	0.906941	2	0.117573	0.906941	12	0.180268	0.85777
Test 2	17	10	0.241899	0.810094	1	0.471706	0.639699	1	0.471706	0.639699	10	0.241899	0.810094
Test 3	6	4	0.28691	0.776222	0	1.53226	0.136295	0	1.53226	0.136295	4	0.28691	0.776222
Test 4	8	5	0.209083	0.835751	1	8.40486e-17	1	1	8.40486e-17	1	5	0.209083	0.835751
Test 5	14	9	0.527061	0.601297	2	0.437546	0.664259	2	0.437546	0.664259	9	0.527061	0.601297
Test 6	16	9	0.0648544	0.948621	2	0.33896	0.736459	2	0.33896	0.736459	9	0.0648544	0.948621
Test 7	6	3	0.456435	0.651477	1	0.13226	0.895692	1	0.13226	0.895692	3	0.456435	0.651477
Test 8	9	6	0.481812	0.633218	0	0.851257	0.400952	0	0.851257	0.400952	6	0.481812	0.633218
Test 9	15	9	0.281996	0.779477	1	0.382584	0.70416	1	0.382584	0.70416	9	0.281996	0.779477
Test 10	4	2	0.540062	0.593581	0	2.55377	0.0166165	0	2.55377	0.0166165	2	0.540062	0.593581
Test 11	17	8	0.131573	0.895982	1	0.471706	0.639699	1	0.471706	0.639699	8	0.131573	0.895982
Test 12	8	6	0.905822	0.372017	0	1.02151	0.31492	0	1.02151	0.31492	6	0.905822	0.372017
Test 13	12	8	0.612372	0.54425	0	0.510754	0.61273	0	0.510754	0.61273	8	0.612372	0.54425
Test 14	17	9	0.131573	0.895982	2	0.291956	0.771829	2	0.291956	0.771829	9	0.131573	0.895982
Test 15	5	2	0.0861966	0.931924	0	1.94086	0.0624028	0	1.94086	0.0624028	2	0.0861966	0.931924
Test 16	5	4	0.869939	0.391731	0	1.94086	0.0624028	0	1.94086	0.0624028	4	0.869939	0.391731
Test 17	7	3	0.0977734	0.922763	0	1.2404	0.22444	0	1.2404	0.22444	3	0.0977734	0.922763
Test 18	6	5	1.25086	0.220983	0	1.53226	0.136295	0	1.53226	0.136295	5	1.25086	0.220983
Test 19	15	9	0.281996	0.779477	3	0.938079	0.354128	3	0.938079	0.354128	9	0.281996	0.779477
Test 20	3	3	3.06186	0.00506208	0	3.57528	0.00140028	0	3.57528	0.00140028	3	3.06186	0.00506208
Test 21	14	9	0.527061	0.601297	0	0.364824	0.71732	0	0.364824	0.71732	9	0.527061	0.601297
Test 22	3	1	0.0716728	0.943411	0	3.57528	0.00140028	0	3.57528	0.00140028	1	0.0716728	0.943411
Test 23	4	3	0.435194	0.666881	0	2.55377	0.0166165	0	2.55377	0.0166165	3	0.435194	0.666881
Test 24	3	0	3.06186	0.00506208	0	3.57528	0.00140028	0	3.57528	0.00140028	0	3.06186	0.00506208
Test 25	17	9	0.131573	0.895982	2	0.291956	0.771829	2	0.291956	0.771829	9	0.131573	0.895982
Test 26	19	10	0.135792	0.892635	2	0.202135	0.840787	2	0.202135	0.840787	10	0.135792	0.892635
Test 27	14	10	0.997745	0.324884	0	0.364824	0.71732	0	0.364824	0.71732	10	0.997745	0.324884
Test 28	16	9	0.0648544	0.948621	3	0.886438	0.380815	3	0.886438	0.380815	9	0.0648544	0.948621
Test 29	5	2	0.0861966	0.931924	1	0.204385	0.839531	1	0.204385	0.839531	2	0.0861966	0.931924
Test 30	11	7	0.395124	0.695219	0	0.603618	0.550104	0	0.603618	0.550104	7	0.395124	0.695219
Interval =1400 m
Test 1	14	8	0.089075	0.929503	1	0.334785	0.739678	1	0.334785	0.739678	8	0.089075	0.929503
Test 2	8	5	0.209083	0.835751	0	1.02151	0.31492	0	1.02151	0.31492	5	0.209083	0.835751
Test 3	8	3	0.209083	0.835751	0	1.02151	0.31492	0	1.02151	0.31492	3	0.209083	0.835751
Test 4	11	6	0.11476	0.90931	0	0.603618	0.550104	0	0.603618	0.550104	6	0.11476	0.90931
Test 5	15	10	0.708241	0.483118	2	0.387454	0.700582	2	0.387454	0.700582	10	0.708241	0.483118
Test 6	14	10	0.997745	0.324884	2	0.437546	0.664259	2	0.437546	0.664259	10	0.997745	0.324884
Test 7	5	4	0.869939	0.391731	0	1.94086	0.0624028	0	1.94086	0.0624028	4	0.869939	0.391731
Test 8	9	4	0.107082	0.915392	0	0.851257	0.400952	0	0.851257	0.400952	4	0.107082	0.915392
Test 9	17	11	0.626887	0.534295	2	0.291956	0.771829	2	0.291956	0.771829	11	0.626887	0.534295
Test 10	3	1	0.0716728	0.943411	0	3.57528	0.00140028	0	3.57528	0.00140028	1	0.0716728	0.943411
Test 11	6	3	0.456435	0.651477	0	1.53226	0.136295	0	1.53226	0.136295	3	0.456435	0.651477
Test 12	3	2	0.0716728	0.943411	0	3.57528	0.00140028	0	3.57528	0.00140028	2	0.0716728	0.943411
Test 13	7	2	0.613416	0.544225	0	1.2404	0.22444	0	1.2404	0.22444	2	0.613416	0.544225
Test 14	9	6	0.481812	0.633218	0	0.851257	0.400952	0	0.851257	0.400952	6	0.481812	0.633218
Test 15	9	5	0.107082	0.915392	0	0.851257	0.400952	0	0.851257	0.400952	5	0.107082	0.915392
Test 16	14	8	0.089075	0.929503	3	0.992027	0.327628	3	0.992027	0.327628	8	0.089075	0.929503
Test 17	11	6	0.11476	0.90931	0	0.603618	0.550104	0	0.603618	0.550104	6	0.11476	0.90931
Test 18	15	8	0.126766	0.899794	2	0.387454	0.700582	2	0.387454	0.700582	8	0.126766	0.899794
Test 19	7	4	0.0977734	0.922763	0	1.2404	0.22444	0	1.2404	0.22444	4	0.0977734	0.922763
Test 20	2	1	0.73598	0.468593	1	0.526836	0.602952	1	0.526836	0.602952	1	0.73598	0.468593
Test 21	5	3	0.0861966	0.931924	0	1.94086	0.0624028	0	1.94086	0.0624028	3	0.0861966	0.931924
Test 22	11	8	0.954459	0.346588	0	0.603618	0.550104	0	0.603618	0.550104	8	0.954459	0.346588
Test 23	10	7	0.728736	0.471303	0	0.715055	0.479603	0	0.715055	0.479603	7	0.728736	0.471303
Test 24	18	11	0.406671	0.686365	1	0.513139	0.610608	1	0.513139	0.610608	11	0.406671	0.686365
Test 25	10	8	1.40998	0.167902	0	0.715055	0.479603	0	0.715055	0.479603	8	1.40998	0.167902
Test 26	6	4	0.28691	0.776222	0	1.53226	0.136295	0	1.53226	0.136295	4	0.28691	0.776222
Test 27	20	13	0.705641	0.484217	3	0.697084	0.489502	3	0.697084	0.489502	13	0.705641	0.484217
Test 28	1	1	0.204124	0.839978	1	10.7258	1.22959e-10	1	10.7258	1.22959e-10	1	0.204124	0.839978
Test 29	9	6	0.481812	0.633218	0	0.851257	0.400952	0	0.851257	0.400952	6	0.481812	0.633218
Test 30	20	13	0.705641	0.484217	1	0.590074	0.558229	1	0.590074	0.558229	13	0.705641	0.484217
Interval =1500 m
Test 1	14	9	0.527061	0.601297	2	0.437546	0.664259	2	0.437546	0.664259	9	0.527061	0.601297
Test 2	5	4	0.869939	0.391731	0	1.94086	0.0624028	0	1.94086	0.0624028	4	0.869939	0.391731
Test 3	3	1	0.0716728	0.943411	0	3.57528	0.00140028	0	3.57528	0.00140028	1	0.0716728	0.943411
Test 4	16	9	0.0648544	0.948621	1	0.428207	0.670856	1	0.428207	0.670856	9	0.0648544	0.948621
Test 5	5	3	0.0861966	0.931924	0	1.94086	0.0624028	0	1.94086	0.0624028	3	0.0861966	0.931924
Test 6	7	5	0.613416	0.544225	0	1.2404	0.22444	0	1.2404	0.22444	5	0.613416	0.544225
Test 7	17	11	0.626887	0.534295	1	0.471706	0.639699	1	0.471706	0.639699	11	0.626887	0.534295
Test 8	17	11	0.626887	0.534295	1	0.471706	0.639699	1	0.471706	0.639699	11	0.626887	0.534295
Test 9	16	10	0.460566	0.647668	1	0.428207	0.670856	1	0.428207	0.670856	10	0.460566	0.647668
Test 10	2	2	2.24537	0.033831	1	0.526836	0.602952	1	0.526836	0.602952	2	2.24537	0.033831
Test 11	24	16	0.891133	0.377397	3	0.528271	0.599797	3	0.528271	0.599797	16	0.891133	0.377397
Test 12	13	8	0.331531	0.742166	0	0.432176	0.668191	0	0.432176	0.668191	8	0.331531	0.742166
Test 13	19	13	0.92854	0.358433	2	0.202135	0.840787	2	0.202135	0.840787	13	0.92854	0.358433
Test 14	3	2	0.0716728	0.943411	0	3.57528	0.00140028	0	3.57528	0.00140028	2	0.0716728	0.943411
Test 15	8	3	0.209083	0.835751	0	1.02151	0.31492	0	1.02151	0.31492	3	0.209083	0.835751
Test 16	5	2	0.0861966	0.931924	0	1.94086	0.0624028	0	1.94086	0.0624028	2	0.0861966	0.931924
Test 17	7	5	0.613416	0.544225	0	1.2404	0.22444	0	1.2404	0.22444	5	0.613416	0.544225
Test 18	2	2	2.24537	0.033831	0	5.61829	7.59813e-06	0	5.61829	7.59813e-06	2	2.24537	0.033831
Test 19	2	1	0.73598	0.468593	0	5.61829	7.59813e-06	0	5.61829	7.59813e-06	1	0.73598	0.468593
Test 20	17	10	0.241899	0.810094	1	0.471706	0.639699	1	0.471706	0.639699	10	0.241899	0.810094
Test 21	5	4	0.869939	0.391731	0	1.94086	0.0624028	0	1.94086	0.0624028	4	0.869939	0.391731
Test 22	4	0	3.47011	0.00176382	0	2.55377	0.0166165	0	2.55377	0.0166165	0	3.47011	0.00176382
Test 23	3	2	0.0716728	0.943411	0	3.57528	0.00140028	0	3.57528	0.00140028	2	0.0716728	0.943411
Test 24	4	2	0.540062	0.593581	0	2.55377	0.0166165	0	2.55377	0.0166165	2	0.540062	0.593581
Test 25	8	3	0.209083	0.835751	0	1.02151	0.31492	0	1.02151	0.31492	3	0.209083	0.835751
Test 26	12	9	1.1619	0.25314	1	0.232495	0.817508	1	0.232495	0.817508	9	1.1619	0.25314
Test 27	6	3	0.456435	0.651477	0	1.53226	0.136295	0	1.53226	0.136295	3	0.456435	0.651477
Test 28	6	1	1.25086	0.220983	0	1.53226	0.136295	0	1.53226	0.136295	1	1.25086	0.220983
Test 29	15	9	0.281996	0.779477	1	0.382584	0.70416	1	0.382584	0.70416	9	0.281996	0.779477
Test 30	15	11	1.16991	0.249324	3	0.938079	0.354128	3	0.938079	0.354128	11	1.16991	0.249324
Interval =1600 m
Test 1	4	2	0.540062	0.593581	0	2.55377	0.0166165	0	2.55377	0.0166165	2	0.540062	0.593581
Test 2	18	10	0.0447015	0.964562	2	0.246367	0.806627	2	0.246367	0.806627	10	0.0447015	0.964562
Test 3	10	5	0.376386	0.709039	0	0.715055	0.479603	0	0.715055	0.479603	5	0.376386	0.709039
Test 4	3	3	3.06186	0.00506208	0	3.57528	0.00140028	0	3.57528	0.00140028	3	3.06186	0.00506208
Test 5	7	3	0.0977734	0.922763	1	0.0645096	0.948992	1	0.0645096	0.948992	3	0.0977734	0.922763
Test 6	5	3	0.0861966	0.931924	0	1.94086	0.0624028	0	1.94086	0.0624028	3	0.0861966	0.931924
Test 7	2	2	2.24537	0.033831	0	5.61829	7.59813e-06	0	5.61829	7.59813e-06	2	2.24537	0.033831
Test 8	4	1	0.435194	0.666881	0	2.55377	0.0166165	0	2.55377	0.0166165	1	0.435194	0.666881
Test 9	5	3	0.0861966	0.931924	0	1.94086	0.0624028	0	1.94086	0.0624028	3	0.0861966	0.931924
Test 10	8	5	0.209083	0.835751	0	1.02151	0.31492	0	1.02151	0.31492	5	0.209083	0.835751
Test 11	6	3	0.456435	0.651477	1	0.13226	0.895692	1	0.13226	0.895692	3	0.456435	0.651477
Test 12	4	0	3.47011	0.00176382	0	2.55377	0.0166165	0	2.55377	0.0166165	0	3.47011	0.00176382
Test 13	9	5	0.107082	0.915392	0	0.851257	0.400952	0	0.851257	0.400952	5	0.107082	0.915392
Test 14	5	2	0.0861966	0.931924	0	1.94086	0.0624028	0	1.94086	0.0624028	2	0.0861966	0.931924
Test 15	7	5	0.613416	0.544225	0	1.2404	0.22444	0	1.2404	0.22444	5	0.613416	0.544225
Test 16	3	1	0.0716728	0.943411	1	0.378506	0.708128	1	0.378506	0.708128	1	0.0716728	0.943411
Test 17	7	4	0.0977734	0.922763	0	1.2404	0.22444	0	1.2404	0.22444	4	0.0977734	0.922763
Test 18	13	7	0.121227	0.904185	1	0.284768	0.777454	1	0.284768	0.777454	7	0.121227	0.904185
Test 19	4	1	0.435194	0.666881	0	2.55377	0.0166165	0	2.55377	0.0166165	1	0.435194	0.666881
Test 20	5	4	0.869939	0.391731	0	1.94086	0.0624028	0	1.94086	0.0624028	4	0.869939	0.391731
Test 21	18	10	0.0447015	0.964562	1	0.513139	0.610608	1	0.513139	0.610608	10	0.0447015	0.964562
Test 22	15	10	0.708241	0.483118	2	0.387454	0.700582	2	0.387454	0.700582	10	0.708241	0.483118
Test 23	4	2	0.540062	0.593581	0	2.55377	0.0166165	0	2.55377	0.0166165	2	0.540062	0.593581
Test 24	18	10	0.0447015	0.964562	2	0.246367	0.806627	2	0.246367	0.806627	10	0.0447015	0.964562
Test 25	8	6	0.905822	0.372017	0	1.02151	0.31492	0	1.02151	0.31492	6	0.905822	0.372017
Test 26	5	3	0.0861966	0.931924	0	1.94086	0.0624028	0	1.94086	0.0624028	3	0.0861966	0.931924
Test 27	15	9	0.281996	0.779477	2	0.387454	0.700582	2	0.387454	0.700582	9	0.281996	0.779477
Test 28	21	14	0.842071	0.404302	3	0.653187	0.517034	3	0.653187	0.517034	14	0.842071	0.404302
Test 29	18	12	0.782488	0.438424	2	0.246367	0.806627	2	0.246367	0.806627	12	0.782488	0.438424
Test 30	3	1	0.0716728	0.943411	1	0.378506	0.708128	1	0.378506	0.708128	1	0.0716728	0.943411
Interval =1700 m
Test 1	19	13	0.92854	0.358433	2	0.202135	0.840787	2	0.202135	0.840787	13	0.92854	0.358433
Test 2	14	9	0.527061	0.601297	2	0.437546	0.664259	2	0.437546	0.664259	9	0.527061	0.601297
Test 3	9	4	0.107082	0.915392	1	0.0617737	0.951127	1	0.0617737	0.951127	4	0.107082	0.915392
Test 4	16	11	0.876958	0.385879	2	0.33896	0.736459	2	0.33896	0.736459	11	0.876958	0.385879
Test 5	18	12	0.782488	0.438424	1	0.513139	0.610608	1	0.513139	0.610608	12	0.782488	0.438424
Test 6	8	4	0.408248	0.685898	0	1.02151	0.31492	0	1.02151	0.31492	4	0.408248	0.685898
Test 7	3	1	0.0716728	0.943411	1	0.378506	0.708128	1	0.378506	0.708128	1	0.0716728	0.943411
Test 8	5	4	0.869939	0.391731	0	1.94086	0.0624028	0	1.94086	0.0624028	4	0.869939	0.391731
Test 9	3	1	0.0716728	0.943411	0	3.57528	0.00140028	0	3.57528	0.00140028	1	0.0716728	0.943411
Test 10	7	5	0.613416	0.544225	0	1.2404	0.22444	0	1.2404	0.22444	5	0.613416	0.544225
Test 11	2	2	2.24537	0.033831	0	5.61829	7.59813e-06	0	5.61829	7.59813e-06	2	2.24537	0.033831
Test 12	15	8	0.126766	0.899794	1	0.382584	0.70416	1	0.382584	0.70416	8	0.126766	0.899794
Test 13	7	5	0.613416	0.544225	0	1.2404	0.22444	0	1.2404	0.22444	5	0.613416	0.544225
Test 14	5	1	0.869939	0.391731	0	1.94086	0.0624028	0	1.94086	0.0624028	1	0.869939	0.391731
Test 15	17	7	0.241899	0.810094	1	0.471706	0.639699	1	0.471706	0.639699	7	0.241899	0.810094
Test 16	4	3	0.435194	0.666881	0	2.55377	0.0166165	0	2.55377	0.0166165	3	0.435194	0.666881
Test 17	16	9	0.0648544	0.948621	3	0.886438	0.380815	3	0.886438	0.380815	9	0.0648544	0.948621
Test 18	3	1	0.0716728	0.943411	0	3.57528	0.00140028	0	3.57528	0.00140028	1	0.0716728	0.943411
Test 19	16	6	0.460566	0.647668	2	0.33896	0.736459	2	0.33896	0.736459	6	0.460566	0.647668
Test 20	5	3	0.0861966	0.931924	0	1.94086	0.0624028	0	1.94086	0.0624028	3	0.0861966	0.931924
Test 21	3	1	0.0716728	0.943411	1	0.378506	0.708128	1	0.378506	0.708128	1	0.0716728	0.943411
Test 22	7	2	0.613416	0.544225	1	0.0645096	0.948992	1	0.0645096	0.948992	2	0.613416	0.544225
Test 23	6	2	0.28691	0.776222	0	1.53226	0.136295	0	1.53226	0.136295	2	0.28691	0.776222
Test 24	10	6	0.157218	0.876031	0	0.715055	0.479603	0	0.715055	0.479603	6	0.157218	0.876031
Test 25	9	6	0.481812	0.633218	0	0.851257	0.400952	0	0.851257	0.400952	6	0.481812	0.633218
Test 26	4	3	0.435194	0.666881	0	2.55377	0.0166165	0	2.55377	0.0166165	3	0.435194	0.666881
Test 27	9	7	1.17013	0.250589	0	0.851257	0.400952	0	0.851257	0.400952	7	1.17013	0.250589
Test 28	13	7	0.121227	0.904185	1	0.284768	0.777454	1	0.284768	0.777454	7	0.121227	0.904185
Test 29	19	14	1.32094	0.193673	2	0.202135	0.840787	2	0.202135	0.840787	14	1.32094	0.193673
Test 30	4	2	0.540062	0.593581	0	2.55377	0.0166165	0	2.55377	0.0166165	2	0.540062	0.593581
Interval =1800 m
Test 1	15	10	0.708241	0.483118	2	0.387454	0.700582	2	0.387454	0.700582	10	0.708241	0.483118
Test 2	6	5	1.25086	0.220983	0	1.53226	0.136295	0	1.53226	0.136295	5	1.25086	0.220983
Test 3	8	4	0.408248	0.685898	1	8.40486e-17	1	1	8.40486e-17	1	4	0.408248	0.685898
Test 4	5	4	0.869939	0.391731	0	1.94086	0.0624028	0	1.94086	0.0624028	4	0.869939	0.391731
Test 5	20	10	0.302765	0.763529	2	0.159216	0.874244	2	0.159216	0.874244	10	0.302765	0.763529
Test 6	5	4	0.869939	0.391731	0	1.94086	0.0624028	0	1.94086	0.0624028	4	0.869939	0.391731
Test 7	19	8	0.208557	0.835802	3	0.742232	0.462078	3	0.742232	0.462078	8	0.208557	0.835802
Test 8	8	3	0.209083	0.835751	0	1.02151	0.31492	0	1.02151	0.31492	3	0.209083	0.835751
Test 9	6	5	1.25086	0.220983	0	1.53226	0.136295	0	1.53226	0.136295	5	1.25086	0.220983
Test 10	1	1	0.204124	0.839978	0	11.7473	1.9392e-11	0	11.7473	1.9392e-11	1	0.204124	0.839978
Test 11	3	2	0.0716728	0.943411	0	3.57528	0.00140028	0	3.57528	0.00140028	2	0.0716728	0.943411
Test 12	5	3	0.0861966	0.931924	1	0.204385	0.839531	1	0.204385	0.839531	3	0.0861966	0.931924
Test 13	14	8	0.089075	0.929503	1	0.334785	0.739678	1	0.334785	0.739678	8	0.089075	0.929503
Test 14	5	4	0.869939	0.391731	0	1.94086	0.0624028	0	1.94086	0.0624028	4	0.869939	0.391731
Test 15	8	3	0.209083	0.835751	0	1.02151	0.31492	0	1.02151	0.31492	3	0.209083	0.835751
Test 16	6	5	1.25086	0.220983	0	1.53226	0.136295	0	1.53226	0.136295	5	1.25086	0.220983
Test 17	14	9	0.527061	0.601297	2	0.437546	0.664259	2	0.437546	0.664259	9	0.527061	0.601297
Test 18	6	3	0.456435	0.651477	1	0.13226	0.895692	1	0.13226	0.895692	3	0.456435	0.651477
Test 19	5	4	0.869939	0.391731	0	1.94086	0.0624028	0	1.94086	0.0624028	4	0.869939	0.391731
Test 20	7	6	1.58553	0.123331	0	1.2404	0.22444	0	1.2404	0.22444	6	1.58553	0.123331
Test 21	19	8	0.208557	0.835802	2	0.202135	0.840787	2	0.202135	0.840787	8	0.208557	0.835802
Test 22	3	2	0.0716728	0.943411	0	3.57528	0.00140028	0	3.57528	0.00140028	2	0.0716728	0.943411
Test 23	7	3	0.0977734	0.922763	1	0.0645096	0.948992	1	0.0645096	0.948992	3	0.0977734	0.922763
Test 24	7	2	0.613416	0.544225	0	1.2404	0.22444	0	1.2404	0.22444	2	0.613416	0.544225
Test 25	4	3	0.435194	0.666881	0	2.55377	0.0166165	0	2.55377	0.0166165	3	0.435194	0.666881
Test 26	5	4	0.869939	0.391731	0	1.94086	0.0624028	0	1.94086	0.0624028	4	0.869939	0.391731
Test 27	6	5	1.25086	0.220983	0	1.53226	0.136295	0	1.53226	0.136295	5	1.25086	0.220983
Test 28	11	6	0.11476	0.90931	1	0.177934	0.85983	1	0.177934	0.85983	6	0.11476	0.90931
Test 29	16	9	0.0648544	0.948621	2	0.33896	0.736459	2	0.33896	0.736459	9	0.0648544	0.948621
Test 30	9	4	0.107082	0.915392	0	0.851257	0.400952	0	0.851257	0.400952	4	0.107082	0.915392
Interval =1900 m
Test 1	8	3	0.209083	0.835751	1	8.40486e-17	1	1	8.40486e-17	1	3	0.209083	0.835751
Test 2	1	1	0.204124	0.839978	0	11.7473	1.9392e-11	0	11.7473	1.9392e-11	1	0.204124	0.839978
Test 3	5	3	0.0861966	0.931924	0	1.94086	0.0624028	0	1.94086	0.0624028	3	0.0861966	0.931924
Test 4	7	5	0.613416	0.544225	1	0.0645096	0.948992	1	0.0645096	0.948992	5	0.613416	0.544225
Test 5	13	7	0.121227	0.904185	2	0.489391	0.627534	2	0.489391	0.627534	7	0.121227	0.904185
Test 6	14	8	0.089075	0.929503	1	0.334785	0.739678	1	0.334785	0.739678	8	0.089075	0.929503
Test 7	2	2	2.24537	0.033831	0	5.61829	7.59813e-06	0	5.61829	7.59813e-06	2	2.24537	0.033831
Test 8	7	2	0.613416	0.544225	1	0.0645096	0.948992	1	0.0645096	0.948992	2	0.613416	0.544225
Test 9	7	4	0.0977734	0.922763	1	0.0645096	0.948992	1	0.0645096	0.948992	4	0.0977734	0.922763
Test 10	6	3	0.456435	0.651477	0	1.53226	0.136295	0	1.53226	0.136295	3	0.456435	0.651477
Test 11	4	3	0.435194	0.666881	0	2.55377	0.0166165	0	2.55377	0.0166165	3	0.435194	0.666881
Test 12	6	5	1.25086	0.220983	0	1.53226	0.136295	0	1.53226	0.136295	5	1.25086	0.220983
Test 13	3	2	0.0716728	0.943411	0	3.57528	0.00140028	0	3.57528	0.00140028	2	0.0716728	0.943411
Test 14	5	4	0.869939	0.391731	0	1.94086	0.0624028	0	1.94086	0.0624028	4	0.869939	0.391731
Test 15	18	10	0.0447015	0.964562	1	0.513139	0.610608	1	0.513139	0.610608	10	0.0447015	0.964562
Test 16	10	5	0.376386	0.709039	0	0.715055	0.479603	0	0.715055	0.479603	5	0.376386	0.709039
Test 17	6	4	0.28691	0.776222	0	1.53226	0.136295	0	1.53226	0.136295	4	0.28691	0.776222
Test 18	3	2	0.0716728	0.943411	0	3.57528	0.00140028	0	3.57528	0.00140028	2	0.0716728	0.943411
Test 19	1	1	0.204124	0.839978	0	11.7473	1.9392e-11	0	11.7473	1.9392e-11	1	0.204124	0.839978
Test 20	3	3	3.06186	0.00506208	0	3.57528	0.00140028	0	3.57528	0.00140028	3	3.06186	0.00506208
Test 21	19	11	0.208557	0.835802	2	0.202135	0.840787	2	0.202135	0.840787	11	0.208557	0.835802
Test 22	3	1	0.0716728	0.943411	0	3.57528	0.00140028	0	3.57528	0.00140028	1	0.0716728	0.943411
Test 23	7	2	0.613416	0.544225	0	1.2404	0.22444	0	1.2404	0.22444	2	0.613416	0.544225
Test 24	4	2	0.540062	0.593581	0	2.55377	0.0166165	0	2.55377	0.0166165	2	0.540062	0.593581
Test 25	8	4	0.408248	0.685898	1	8.40486e-17	1	1	8.40486e-17	1	4	0.408248	0.685898
Test 26	9	6	0.481812	0.633218	1	0.0617737	0.951127	1	0.0617737	0.951127	6	0.481812	0.633218
Test 27	9	7	1.17013	0.250589	0	0.851257	0.400952	0	0.851257	0.400952	7	1.17013	0.250589
Test 28	3	1	0.0716728	0.943411	0	3.57528	0.00140028	0	3.57528	0.00140028	1	0.0716728	0.943411
Test 29	7	5	0.613416	0.544225	0	1.2404	0.22444	0	1.2404	0.22444	5	0.613416	0.544225
Test 30	5	4	0.869939	0.391731	0	1.94086	0.0624028	0	1.94086	0.0624028	4	0.869939	0.391731
Interval =2000 m
Test 1	5	2	0.0861966	0.931924	0	1.94086	0.0624028	0	1.94086	0.0624028	2	0.0861966	0.931924
Test 2	4	3	0.435194	0.666881	0	2.55377	0.0166165	0	2.55377	0.0166165	3	0.435194	0.666881
Test 3	3	0	3.06186	0.00506208	0	3.57528	0.00140028	0	3.57528	0.00140028	0	3.06186	0.00506208
Test 4	9	4	0.107082	0.915392	0	0.851257	0.400952	0	0.851257	0.400952	4	0.107082	0.915392
Test 5	2	0	2.24537	0.033831	0	5.61829	7.59813e-06	0	5.61829	7.59813e-06	0	2.24537	0.033831
Test 6	16	9	0.0648544	0.948621	1	0.428207	0.670856	1	0.428207	0.670856	9	0.0648544	0.948621
Test 7	4	3	0.435194	0.666881	0	2.55377	0.0166165	0	2.55377	0.0166165	3	0.435194	0.666881
Test 8	7	5	0.613416	0.544225	1	0.0645096	0.948992	1	0.0645096	0.948992	5	0.613416	0.544225
Test 9	10	6	0.157218	0.876031	1	0.121047	0.904388	1	0.121047	0.904388	6	0.157218	0.876031
Test 10	4	3	0.435194	0.666881	0	2.55377	0.0166165	0	2.55377	0.0166165	3	0.435194	0.666881
Test 11	6	5	1.25086	0.220983	0	1.53226	0.136295	0	1.53226	0.136295	5	1.25086	0.220983
Test 12	3	1	0.0716728	0.943411	0	3.57528	0.00140028	0	3.57528	0.00140028	1	0.0716728	0.943411
Test 13	4	3	0.435194	0.666881	1	0.283685	0.778816	1	0.283685	0.778816	3	0.435194	0.666881
Test 14	2	0	2.24537	0.033831	0	5.61829	7.59813e-06	0	5.61829	7.59813e-06	0	2.24537	0.033831
Test 15	4	2	0.540062	0.593581	0	2.55377	0.0166165	0	2.55377	0.0166165	2	0.540062	0.593581
Test 16	4	4	3.47011	0.00176382	0	2.55377	0.0166165	0	2.55377	0.0166165	4	3.47011	0.00176382
Test 17	16	9	0.0648544	0.948621	2	0.33896	0.736459	2	0.33896	0.736459	9	0.0648544	0.948621
Test 18	6	3	0.456435	0.651477	1	0.13226	0.895692	1	0.13226	0.895692	3	0.456435	0.651477
Test 19	10	5	0.376386	0.709039	1	0.121047	0.904388	1	0.121047	0.904388	5	0.376386	0.709039
Test 20	8	6	0.905822	0.372017	0	1.02151	0.31492	0	1.02151	0.31492	6	0.905822	0.372017
Test 21	2	1	0.73598	0.468593	0	5.61829	7.59813e-06	0	5.61829	7.59813e-06	1	0.73598	0.468593
Test 22	6	2	0.28691	0.776222	0	1.53226	0.136295	0	1.53226	0.136295	2	0.28691	0.776222
Test 23	1	0	0.204124	0.839978	0	11.7473	1.9392e-11	0	11.7473	1.9392e-11	0	0.204124	0.839978
Test 24	2	1	0.73598	0.468593	0	5.61829	7.59813e-06	0	5.61829	7.59813e-06	1	0.73598	0.468593
Test 25	16	11	0.876958	0.385879	3	0.886438	0.380815	3	0.886438	0.380815	11	0.876958	0.385879
Test 26	13	7	0.121227	0.904185	1	0.284768	0.777454	1	0.284768	0.777454	7	0.121227	0.904185
Test 27	15	9	0.281996	0.779477	1	0.382584	0.70416	1	0.382584	0.70416	9	0.281996	0.779477
Test 28	3	1	0.0716728	0.943411	0	3.57528	0.00140028	0	3.57528	0.00140028	1	0.0716728	0.943411
Test 29	9	3	0.481812	0.633218	0	0.851257	0.400952	0	0.851257	0.400952	3	0.481812	0.633218
Test 30	13	6	0.121227	0.904185	1	0.284768	0.777454	1	0.284768	0.777454	6	0.121227	0.904185
Interval =2100 m
Test 1	8	4	0.408248	0.685898	1	8.40486e-17	1	1	8.40486e-17	1	4	0.408248	0.685898
Test 2	3	2	0.0716728	0.943411	0	3.57528	0.00140028	0	3.57528	0.00140028	2	0.0716728	0.943411
Test 3	0	0	#DIV/0!	#DIV/0!	0	#DIV/0!	#DIV/0!	0	#DIV/0!	#DIV/0!	0	#DIV/0!	#DIV/0!
Test 4	21	11	0.139528	0.88967	2	0.117573	0.906941	2	0.117573	0.906941	11	0.139528	0.88967
Test 5	6	3	0.456435	0.651477	0	1.53226	0.136295	0	1.53226	0.136295	3	0.456435	0.651477
Test 6	20	10	0.302765	0.763529	1	0.590074	0.558229	1	0.590074	0.558229	10	0.302765	0.763529
Test 7	7	5	0.613416	0.544225	0	1.2404	0.22444	0	1.2404	0.22444	5	0.613416	0.544225
Test 8	2	1	0.73598	0.468593	0	5.61829	7.59813e-06	0	5.61829	7.59813e-06	1	0.73598	0.468593
Test 9	10	8	1.40998	0.167902	0	0.715055	0.479603	0	0.715055	0.479603	8	1.40998	0.167902
Test 10	6	5	1.25086	0.220983	0	1.53226	0.136295	0	1.53226	0.136295	5	1.25086	0.220983
Test 11	5	4	0.869939	0.391731	0	1.94086	0.0624028	0	1.94086	0.0624028	4	0.869939	0.391731
Test 12	5	4	0.869939	0.391731	0	1.94086	0.0624028	0	1.94086	0.0624028	4	0.869939	0.391731
Test 13	4	3	0.435194	0.666881	0	2.55377	0.0166165	0	2.55377	0.0166165	3	0.435194	0.666881
Test 14	20	10	0.302765	0.763529	1	0.590074	0.558229	1	0.590074	0.558229	10	0.302765	0.763529
Test 15	15	11	1.16991	0.249324	3	0.938079	0.354128	3	0.938079	0.354128	11	1.16991	0.249324
Test 16	1	0	0.204124	0.839978	0	11.7473	1.9392e-11	0	11.7473	1.9392e-11	0	0.204124	0.839978
Test 17	5	4	0.869939	0.391731	0	1.94086	0.0624028	0	1.94086	0.0624028	4	0.869939	0.391731
Test 18	6	5	1.25086	0.220983	0	1.53226	0.136295	0	1.53226	0.136295	5	1.25086	0.220983
Test 19	3	3	3.06186	0.00506208	0	3.57528	0.00140028	0	3.57528	0.00140028	3	3.06186	0.00506208
Test 20	8	6	0.905822	0.372017	0	1.02151	0.31492	0	1.02151	0.31492	6	0.905822	0.372017
Test 21	8	4	0.408248	0.685898	0	1.02151	0.31492	0	1.02151	0.31492	4	0.408248	0.685898
Test 22	4	2	0.540062	0.593581	0	2.55377	0.0166165	0	2.55377	0.0166165	2	0.540062	0.593581
Test 23	9	7	1.17013	0.250589	0	0.851257	0.400952	0	0.851257	0.400952	7	1.17013	0.250589
Test 24	5	3	0.0861966	0.931924	1	0.204385	0.839531	1	0.204385	0.839531	3	0.0861966	0.931924
Test 25	6	4	0.28691	0.776222	0	1.53226	0.136295	0	1.53226	0.136295	4	0.28691	0.776222
Test 26	5	3	0.0861966	0.931924	0	1.94086	0.0624028	0	1.94086	0.0624028	3	0.0861966	0.931924
Test 27	12	8	0.612372	0.54425	3	1.10911	0.274946	3	1.10911	0.274946	8	0.612372	0.54425
Test 28	4	3	0.435194	0.666881	0	2.55377	0.0166165	0	2.55377	0.0166165	3	0.435194	0.666881
Test 29	11	6	0.11476	0.90931	2	0.599361	0.552906	2	0.599361	0.552906	6	0.11476	0.90931
Test 30	11	7	0.395124	0.695219	1	0.177934	0.85983	1	0.177934	0.85983	7	0.395124	0.695219
Interval =2200 m
Test 1	5	4	0.869939	0.391731	0	1.94086	0.0624028	0	1.94086	0.0624028	4	0.869939	0.391731
Test 2	12	7	0.118958	0.905989	2	0.543214	0.590425	2	0.543214	0.590425	7	0.118958	0.905989
Test 3	16	10	0.460566	0.647668	2	0.33896	0.736459	2	0.33896	0.736459	10	0.460566	0.647668
Test 4	6	3	0.456435	0.651477	0	1.53226	0.136295	0	1.53226	0.136295	3	0.456435	0.651477
Test 5	3	2	0.0716728	0.943411	0	3.57528	0.00140028	0	3.57528	0.00140028	2	0.0716728	0.943411
Test 6	2	2	2.24537	0.033831	0	5.61829	7.59813e-06	0	5.61829	7.59813e-06	2	2.24537	0.033831
Test 7	3	1	0.0716728	0.943411	0	3.57528	0.00140028	0	3.57528	0.00140028	1	0.0716728	0.943411
Test 8	2	0	2.24537	0.033831	0	5.61829	7.59813e-06	0	5.61829	7.59813e-06	0	2.24537	0.033831
Test 9	8	6	0.905822	0.372017	0	1.02151	0.31492	0	1.02151	0.31492	6	0.905822	0.372017
Test 10	8	3	0.209083	0.835751	0	1.02151	0.31492	0	1.02151	0.31492	3	0.209083	0.835751
Test 11	7	4	0.0977734	0.922763	0	1.2404	0.22444	0	1.2404	0.22444	4	0.0977734	0.922763
Test 12	4	4	3.47011	0.00176382	0	2.55377	0.0166165	0	2.55377	0.0166165	4	3.47011	0.00176382
Test 13	3	2	0.0716728	0.943411	0	3.57528	0.00140028	0	3.57528	0.00140028	2	0.0716728	0.943411
Test 14	5	4	0.869939	0.391731	0	1.94086	0.0624028	0	1.94086	0.0624028	4	0.869939	0.391731
Test 15	6	2	0.28691	0.776222	0	1.53226	0.136295	0	1.53226	0.136295	2	0.28691	0.776222
Test 16	9	5	0.107082	0.915392	0	0.851257	0.400952	0	0.851257	0.400952	5	0.107082	0.915392
Test 17	4	3	0.435194	0.666881	0	2.55377	0.0166165	0	2.55377	0.0166165	3	0.435194	0.666881
Test 18	14	7	0.336296	0.738547	1	0.334785	0.739678	1	0.334785	0.739678	7	0.336296	0.738547
Test 19	7	6	1.58553	0.123331	0	1.2404	0.22444	0	1.2404	0.22444	6	1.58553	0.123331
Test 20	16	9	0.0648544	0.948621	1	0.428207	0.670856	1	0.428207	0.670856	9	0.0648544	0.948621
Test 21	6	4	0.28691	0.776222	0	1.53226	0.136295	0	1.53226	0.136295	4	0.28691	0.776222
Test 22	4	3	0.435194	0.666881	0	2.55377	0.0166165	0	2.55377	0.0166165	3	0.435194	0.666881
Test 23	5	3	0.0861966	0.931924	1	0.204385	0.839531	1	0.204385	0.839531	3	0.0861966	0.931924
Test 24	17	11	0.626887	0.534295	3	0.836744	0.407708	3	0.836744	0.407708	11	0.626887	0.534295
Test 25	2	2	2.24537	0.033831	0	5.61829	7.59813e-06	0	5.61829	7.59813e-06	2	2.24537	0.033831
Test 26	2	0	2.24537	0.033831	0	5.61829	7.59813e-06	0	5.61829	7.59813e-06	0	2.24537	0.033831
Test 27	17	9	0.131573	0.895982	2	0.291956	0.771829	2	0.291956	0.771829	9	0.131573	0.895982
Test 28	1	0	0.204124	0.839978	0	11.7473	1.9392e-11	0	11.7473	1.9392e-11	0	0.204124	0.839978
Test 29	6	4	0.28691	0.776222	0	1.53226	0.136295	0	1.53226	0.136295	4	0.28691	0.776222
Test 30	10	7	0.728736	0.471303	0	0.715055	0.479603	0	0.715055	0.479603	7	0.728736	0.471303
Interval =2300 m
Test 1	5	4	0.869939	0.391731	0	1.94086	0.0624028	0	1.94086	0.0624028	4	0.869939	0.391731
Test 2	1	0	0.204124	0.839978	0	11.7473	1.9392e-11	0	11.7473	1.9392e-11	0	0.204124	0.839978
Test 3	3	2	0.0716728	0.943411	0	3.57528	0.00140028	0	3.57528	0.00140028	2	0.0716728	0.943411
Test 4	5	2	0.0861966	0.931924	0	1.94086	0.0624028	0	1.94086	0.0624028	2	0.0861966	0.931924
Test 5	5	4	0.869939	0.391731	0	1.94086	0.0624028	0	1.94086	0.0624028	4	0.869939	0.391731
Test 6	2	1	0.73598	0.468593	0	5.61829	7.59813e-06	0	5.61829	7.59813e-06	1	0.73598	0.468593
Test 7	2	0	2.24537	0.033831	0	5.61829	7.59813e-06	0	5.61829	7.59813e-06	0	2.24537	0.033831
Test 8	7	4	0.0977734	0.922763	1	0.0645096	0.948992	1	0.0645096	0.948992	4	0.0977734	0.922763
Test 9	5	4	0.869939	0.391731	0	1.94086	0.0624028	0	1.94086	0.0624028	4	0.869939	0.391731
Test 10	18	10	0.0447015	0.964562	3	0.788738	0.434802	3	0.788738	0.434802	10	0.0447015	0.964562
Test 11	12	7	0.118958	0.905989	2	0.543214	0.590425	2	0.543214	0.590425	7	0.118958	0.905989
Test 12	7	5	0.613416	0.544225	0	1.2404	0.22444	0	1.2404	0.22444	5	0.613416	0.544225
Test 13	4	1	0.435194	0.666881	1	0.283685	0.778816	1	0.283685	0.778816	1	0.435194	0.666881
Test 14	4	3	0.435194	0.666881	0	2.55377	0.0166165	0	2.55377	0.0166165	3	0.435194	0.666881
Test 15	5	3	0.0861966	0.931924	1	0.204385	0.839531	1	0.204385	0.839531	3	0.0861966	0.931924
Test 16	3	3	3.06186	0.00506208	0	3.57528	0.00140028	0	3.57528	0.00140028	3	3.06186	0.00506208
Test 17	2	1	0.73598	0.468593	0	5.61829	7.59813e-06	0	5.61829	7.59813e-06	1	0.73598	0.468593
Test 18	12	5	0.118958	0.905989	1	0.232495	0.817508	1	0.232495	0.817508	5	0.118958	0.905989
Test 19	5	5	3.71506	0.000897162	0	1.94086	0.0624028	0	1.94086	0.0624028	5	3.71506	0.000897162
Test 20	6	3	0.456435	0.651477	0	1.53226	0.136295	0	1.53226	0.136295	3	0.456435	0.651477
Test 21	14	9	0.527061	0.601297	2	0.437546	0.664259	2	0.437546	0.664259	9	0.527061	0.601297
Test 22	5	2	0.0861966	0.931924	0	1.94086	0.0624028	0	1.94086	0.0624028	2	0.0861966	0.931924
Test 23	1	0	0.204124	0.839978	0	11.7473	1.9392e-11	0	11.7473	1.9392e-11	0	0.204124	0.839978
Test 24	1	1	0.204124	0.839978	0	11.7473	1.9392e-11	0	11.7473	1.9392e-11	1	0.204124	0.839978
Test 25	4	1	0.435194	0.666881	1	0.283685	0.778816	1	0.283685	0.778816	1	0.435194	0.666881
Test 26	2	2	2.24537	0.033831	0	5.61829	7.59813e-06	0	5.61829	7.59813e-06	2	2.24537	0.033831
Test 27	14	8	0.089075	0.929503	2	0.437546	0.664259	2	0.437546	0.664259	8	0.089075	0.929503
Test 28	4	4	3.47011	0.00176382	0	2.55377	0.0166165	0	2.55377	0.0166165	4	3.47011	0.00176382
Test 29	5	4	0.869939	0.391731	0	1.94086	0.0624028	0	1.94086	0.0624028	4	0.869939	0.391731
Test 30	1	0	0.204124	0.839978	0	11.7473	1.9392e-11	0	11.7473	1.9392e-11	0	0.204124	0.839978
Interval =2400 m
Test 1	3	2	0.0716728	0.943411	0	3.57528	0.00140028	0	3.57528	0.00140028	2	0.0716728	0.943411
Test 2	2	2	2.24537	0.033831	0	5.61829	7.59813e-06	0	5.61829	7.59813e-06	2	2.24537	0.033831
Test 3	2	0	2.24537	0.033831	0	5.61829	7.59813e-06	0	5.61829	7.59813e-06	0	2.24537	0.033831
Test 4	2	2	2.24537	0.033831	0	5.61829	7.59813e-06	0	5.61829	7.59813e-06	2	2.24537	0.033831
Test 5	5	4	0.869939	0.391731	0	1.94086	0.0624028	0	1.94086	0.0624028	4	0.869939	0.391731
Test 6	1	0	0.204124	0.839978	0	11.7473	1.9392e-11	0	11.7473	1.9392e-11	0	0.204124	0.839978
Test 7	6	4	0.28691	0.776222	0	1.53226	0.136295	0	1.53226	0.136295	4	0.28691	0.776222
Test 8	5	4	0.869939	0.391731	0	1.94086	0.0624028	0	1.94086	0.0624028	4	0.869939	0.391731
Test 9	15	10	0.708241	0.483118	1	0.382584	0.70416	1	0.382584	0.70416	10	0.708241	0.483118
Test 10	15	8	0.126766	0.899794	3	0.938079	0.354128	3	0.938079	0.354128	8	0.126766	0.899794
Test 11	6	3	0.456435	0.651477	0	1.53226	0.136295	0	1.53226	0.136295	3	0.456435	0.651477
Test 12	15	8	0.126766	0.899794	3	0.938079	0.354128	3	0.938079	0.354128	8	0.126766	0.899794
Test 13	0	0	#DIV/0!	#DIV/0!	0	#DIV/0!	#DIV/0!	0	#DIV/0!	#DIV/0!	0	#DIV/0!	#DIV/0!
Test 14	2	0	2.24537	0.033831	0	5.61829	7.59813e-06	0	5.61829	7.59813e-06	0	2.24537	0.033831
Test 15	7	4	0.0977734	0.922763	0	1.2404	0.22444	0	1.2404	0.22444	4	0.0977734	0.922763
Test 16	3	3	3.06186	0.00506208	1	0.378506	0.708128	1	0.378506	0.708128	3	3.06186	0.00506208
Test 17	2	2	2.24537	0.033831	0	5.61829	7.59813e-06	0	5.61829	7.59813e-06	2	2.24537	0.033831
Test 18	7	4	0.0977734	0.922763	1	0.0645096	0.948992	1	0.0645096	0.948992	4	0.0977734	0.922763
Test 19	15	7	0.126766	0.899794	1	0.382584	0.70416	1	0.382584	0.70416	7	0.126766	0.899794
Test 20	4	3	0.435194	0.666881	0	2.55377	0.0166165	0	2.55377	0.0166165	3	0.435194	0.666881
Test 21	7	5	0.613416	0.544225	0	1.2404	0.22444	0	1.2404	0.22444	5	0.613416	0.544225
Test 22	1	1	0.204124	0.839978	0	11.7473	1.9392e-11	0	11.7473	1.9392e-11	1	0.204124	0.839978
Test 23	3	1	0.0716728	0.943411	0	3.57528	0.00140028	0	3.57528	0.00140028	1	0.0716728	0.943411
Test 24	7	6	1.58553	0.123331	0	1.2404	0.22444	0	1.2404	0.22444	6	1.58553	0.123331
Test 25	14	9	0.527061	0.601297	3	0.992027	0.327628	3	0.992027	0.327628	9	0.527061	0.601297
Test 26	2	1	0.73598	0.468593	1	0.526836	0.602952	1	0.526836	0.602952	1	0.73598	0.468593
Test 27	2	1	0.73598	0.468593	0	5.61829	7.59813e-06	0	5.61829	7.59813e-06	1	0.73598	0.468593
Test 28	6	3	0.456435	0.651477	0	1.53226	0.136295	0	1.53226	0.136295	3	0.456435	0.651477
Test 29	12	6	0.353553	0.725794	2	0.543214	0.590425	2	0.543214	0.590425	6	0.353553	0.725794
Test 30	5	4	0.869939	0.391731	0	1.94086	0.0624028	0	1.94086	0.0624028	4	0.869939	0.391731
Interval =2500 m
Test 1	7	5	0.613416	0.544225	0	1.2404	0.22444	0	1.2404	0.22444	5	0.613416	0.544225
Test 2	12	5	0.118958	0.905989	1	0.232495	0.817508	1	0.232495	0.817508	5	0.118958	0.905989
Test 3	6	3	0.456435	0.651477	0	1.53226	0.136295	0	1.53226	0.136295	3	0.456435	0.651477
Test 4	8	4	0.408248	0.685898	1	8.40486e-17	1	1	8.40486e-17	1	4	0.408248	0.685898
Test 5	6	4	0.28691	0.776222	0	1.53226	0.136295	0	1.53226	0.136295	4	0.28691	0.776222
Test 6	1	1	0.204124	0.839978	0	11.7473	1.9392e-11	0	11.7473	1.9392e-11	1	0.204124	0.839978
Test 7	6	5	1.25086	0.220983	0	1.53226	0.136295	0	1.53226	0.136295	5	1.25086	0.220983
Test 8	1	1	0.204124	0.839978	0	11.7473	1.9392e-11	0	11.7473	1.9392e-11	1	0.204124	0.839978
Test 9	7	5	0.613416	0.544225	0	1.2404	0.22444	0	1.2404	0.22444	5	0.613416	0.544225
Test 10	6	3	0.456435	0.651477	0	1.53226	0.136295	0	1.53226	0.136295	3	0.456435	0.651477
Test 11	14	9	0.527061	0.601297	1	0.334785	0.739678	1	0.334785	0.739678	9	0.527061	0.601297
Test 12	4	2	0.540062	0.593581	0	2.55377	0.0166165	0	2.55377	0.0166165	2	0.540062	0.593581
Test 13	6	4	0.28691	0.776222	0	1.53226	0.136295	0	1.53226	0.136295	4	0.28691	0.776222
Test 14	7	5	0.613416	0.544225	1	0.0645096	0.948992	1	0.0645096	0.948992	5	0.613416	0.544225
Test 15	5	2	0.0861966	0.931924	0	1.94086	0.0624028	0	1.94086	0.0624028	2	0.0861966	0.931924
Test 16	2	2	2.24537	0.033831	0	5.61829	7.59813e-06	0	5.61829	7.59813e-06	2	2.24537	0.033831
Test 17	2	0	2.24537	0.033831	0	5.61829	7.59813e-06	0	5.61829	7.59813e-06	0	2.24537	0.033831
Test 18	2	2	2.24537	0.033831	0	5.61829	7.59813e-06	0	5.61829	7.59813e-06	2	2.24537	0.033831
Test 19	3	2	0.0716728	0.943411	0	3.57528	0.00140028	0	3.57528	0.00140028	2	0.0716728	0.943411
Test 20	5	4	0.869939	0.391731	0	1.94086	0.0624028	0	1.94086	0.0624028	4	0.869939	0.391731
Test 21	1	0	0.204124	0.839978	0	11.7473	1.9392e-11	0	11.7473	1.9392e-11	0	0.204124	0.839978
Test 22	1	1	0.204124	0.839978	0	11.7473	1.9392e-11	0	11.7473	1.9392e-11	1	0.204124	0.839978
Test 23	12	8	0.612372	0.54425	2	0.543214	0.590425	2	0.543214	0.590425	8	0.612372	0.54425
Test 24	5	3	0.0861966	0.931924	0	1.94086	0.0624028	0	1.94086	0.0624028	3	0.0861966	0.931924
Test 25	3	3	3.06186	0.00506208	0	3.57528	0.00140028	0	3.57528	0.00140028	3	3.06186	0.00506208
Test 26	2	2	2.24537	0.033831	0	5.61829	7.59813e-06	0	5.61829	7.59813e-06	2	2.24537	0.033831
Test 27	16	9	0.0648544	0.948621	2	0.33896	0.736459	2	0.33896	0.736459	9	0.0648544	0.948621
Test 28	2	2	2.24537	0.033831	0	5.61829	7.59813e-06	0	5.61829	7.59813e-06	2	2.24537	0.033831
Test 29	5	4	0.869939	0.391731	0	1.94086	0.0624028	0	1.94086	0.0624028	4	0.869939	0.391731
Test 30	9	6	0.481812	0.633218	0	0.851257	0.400952	0	0.851257	0.400952	6	0.481812	0.633218
Interval =2600 m
Test 1	3	2	0.0716728	0.943411	0	3.57528	0.00140028	0	3.57528	0.00140028	2	0.0716728	0.943411
Test 2	15	8	0.126766	0.899794	2	0.387454	0.700582	2	0.387454	0.700582	8	0.126766	0.899794
Test 3	6	3	0.456435	0.651477	1	0.13226	0.895692	1	0.13226	0.895692	3	0.456435	0.651477
Test 4	6	3	0.456435	0.651477	0	1.53226	0.136295	0	1.53226	0.136295	3	0.456435	0.651477
Test 5	2	0	2.24537	0.033831	0	5.61829	7.59813e-06	0	5.61829	7.59813e-06	0	2.24537	0.033831
Test 6	2	0	2.24537	0.033831	0	5.61829	7.59813e-06	0	5.61829	7.59813e-06	0	2.24537	0.033831
Test 7	3	2	0.0716728	0.943411	0	3.57528	0.00140028	0	3.57528	0.00140028	2	0.0716728	0.943411
Test 8	5	2	0.0861966	0.931924	0	1.94086	0.0624028	0	1.94086	0.0624028	2	0.0861966	0.931924
Test 9	0	0	#DIV/0!	#DIV/0!	0	#DIV/0!	#DIV/0!	0	#DIV/0!	#DIV/0!	0	#DIV/0!	#DIV/0!
Test 10	1	0	0.204124	0.839978	0	11.7473	1.9392e-11	0	11.7473	1.9392e-11	0	0.204124	0.839978
Test 11	3	2	0.0716728	0.943411	0	3.57528	0.00140028	0	3.57528	0.00140028	2	0.0716728	0.943411
Test 12	2	1	0.73598	0.468593	0	5.61829	7.59813e-06	0	5.61829	7.59813e-06	1	0.73598	0.468593
Test 13	15	9	0.281996	0.779477	1	0.382584	0.70416	1	0.382584	0.70416	9	0.281996	0.779477
Test 14	13	7	0.121227	0.904185	3	1.04879	0.301265	3	1.04879	0.301265	7	0.121227	0.904185
Test 15	10	5	0.376386	0.709039	1	0.121047	0.904388	1	0.121047	0.904388	5	0.376386	0.709039
Test 16	16	8	0.322749	0.74861	2	0.33896	0.736459	2	0.33896	0.736459	8	0.322749	0.74861
Test 17	4	2	0.540062	0.593581	0	2.55377	0.0166165	0	2.55377	0.0166165	2	0.540062	0.593581
Test 18	3	1	0.0716728	0.943411	0	3.57528	0.00140028	0	3.57528	0.00140028	1	0.0716728	0.943411
Test 19	14	7	0.336296	0.738547	2	0.437546	0.664259	2	0.437546	0.664259	7	0.336296	0.738547
Test 20	11	5	0.11476	0.90931	1	0.177934	0.85983	1	0.177934	0.85983	5	0.11476	0.90931
Test 21	3	1	0.0716728	0.943411	0	3.57528	0.00140028	0	3.57528	0.00140028	1	0.0716728	0.943411
Test 22	3	1	0.0716728	0.943411	0	3.57528	0.00140028	0	3.57528	0.00140028	1	0.0716728	0.943411
Test 23	5	4	0.869939	0.391731	0	1.94086	0.0624028	0	1.94086	0.0624028	4	0.869939	0.391731
Test 24	6	5	1.25086	0.220983	0	1.53226	0.136295	0	1.53226	0.136295	5	1.25086	0.220983
Test 25	4	3	0.435194	0.666881	0	2.55377	0.0166165	0	2.55377	0.0166165	3	0.435194	0.666881
Test 26	7	4	0.0977734	0.922763	0	1.2404	0.22444	0	1.2404	0.22444	4	0.0977734	0.922763
Test 27	8	5	0.209083	0.835751	0	1.02151	0.31492	0	1.02151	0.31492	5	0.209083	0.835751
Test 28	1	0	0.204124	0.839978	0	11.7473	1.9392e-11	0	11.7473	1.9392e-11	0	0.204124	0.839978
Test 29	2	1	0.73598	0.468593	1	0.526836	0.602952	1	0.526836	0.602952	1	0.73598	0.468593
Test 30	3	1	0.0716728	0.943411	0	3.57528	0.00140028	0	3.57528	0.00140028	1	0.0716728	0.943411
Interval =2700 m
Test 1	0	0	#DIV/0!	#DIV/0!	0	#DIV/0!	#DIV/0!	0	#DIV/0!	#DIV/0!	0	#DIV/0!	#DIV/0!
Test 2	5	4	0.869939	0.391731	0	1.94086	0.0624028	0	1.94086	0.0624028	4	0.869939	0.391731
Test 3	15	9	0.281996	0.779477	2	0.387454	0.700582	2	0.387454	0.700582	9	0.281996	0.779477
Test 4	7	6	1.58553	0.123331	0	1.2404	0.22444	0	1.2404	0.22444	6	1.58553	0.123331
Test 5	12	7	0.118958	0.905989	1	0.232495	0.817508	1	0.232495	0.817508	7	0.118958	0.905989
Test 6	7	5	0.613416	0.544225	0	1.2404	0.22444	0	1.2404	0.22444	5	0.613416	0.544225
Test 7	4	2	0.540062	0.593581	0	2.55377	0.0166165	0	2.55377	0.0166165	2	0.540062	0.593581
Test 8	3	2	0.0716728	0.943411	0	3.57528	0.00140028	0	3.57528	0.00140028	2	0.0716728	0.943411
Test 9	5	4	0.869939	0.391731	0	1.94086	0.0624028	0	1.94086	0.0624028	4	0.869939	0.391731
Test 10	2	2	2.24537	0.033831	0	5.61829	7.59813e-06	0	5.61829	7.59813e-06	2	2.24537	0.033831
Test 11	13	8	0.331531	0.742166	1	0.284768	0.777454	1	0.284768	0.777454	8	0.331531	0.742166
Test 12	3	2	0.0716728	0.943411	0	3.57528	0.00140028	0	3.57528	0.00140028	2	0.0716728	0.943411
Test 13	4	2	0.540062	0.593581	0	2.55377	0.0166165	0	2.55377	0.0166165	2	0.540062	0.593581
Test 14	1	0	0.204124	0.839978	0	11.7473	1.9392e-11	0	11.7473	1.9392e-11	0	0.204124	0.839978
Test 15	19	12	0.560833	0.577891	2	0.202135	0.840787	2	0.202135	0.840787	12	0.560833	0.577891
Test 16	5	3	0.0861966	0.931924	0	1.94086	0.0624028	0	1.94086	0.0624028	3	0.0861966	0.931924
Test 17	6	4	0.28691	0.776222	0	1.53226	0.136295	0	1.53226	0.136295	4	0.28691	0.776222
Test 18	16	8	0.322749	0.74861	1	0.428207	0.670856	1	0.428207	0.670856	8	0.322749	0.74861
Test 19	7	5	0.613416	0.544225	0	1.2404	0.22444	0	1.2404	0.22444	5	0.613416	0.544225
Test 20	11	6	0.11476	0.90931	1	0.177934	0.85983	1	0.177934	0.85983	6	0.11476	0.90931
Test 21	2	0	2.24537	0.033831	0	5.61829	7.59813e-06	0	5.61829	7.59813e-06	0	2.24537	0.033831
Test 22	3	2	0.0716728	0.943411	0	3.57528	0.00140028	0	3.57528	0.00140028	2	0.0716728	0.943411
Test 23	11	7	0.395124	0.695219	1	0.177934	0.85983	1	0.177934	0.85983	7	0.395124	0.695219
Test 24	12	7	0.118958	0.905989	1	0.232495	0.817508	1	0.232495	0.817508	7	0.118958	0.905989
Test 25	7	6	1.58553	0.123331	0	1.2404	0.22444	0	1.2404	0.22444	6	1.58553	0.123331
Test 26	3	2	0.0716728	0.943411	0	3.57528	0.00140028	0	3.57528	0.00140028	2	0.0716728	0.943411
Test 27	2	1	0.73598	0.468593	0	5.61829	7.59813e-06	0	5.61829	7.59813e-06	1	0.73598	0.468593
Test 28	5	4	0.869939	0.391731	0	1.94086	0.0624028	0	1.94086	0.0624028	4	0.869939	0.391731
Test 29	7	6	1.58553	0.123331	0	1.2404	0.22444	0	1.2404	0.22444	6	1.58553	0.123331
Test 30	5	3	0.0861966	0.931924	0	1.94086	0.0624028	0	1.94086	0.0624028	3	0.0861966	0.931924
Interval =2800 m
Test 1	19	10	0.135792	0.892635	3	0.742232	0.462078	3	0.742232	0.462078	10	0.135792	0.892635
Test 2	2	2	2.24537	0.033831	1	0.526836	0.602952	1	0.526836	0.602952	2	2.24537	0.033831
Test 3	6	5	1.25086	0.220983	0	1.53226	0.136295	0	1.53226	0.136295	5	1.25086	0.220983
Test 4	16	10	0.460566	0.647668	2	0.33896	0.736459	2	0.33896	0.736459	10	0.460566	0.647668
Test 5	2	2	2.24537	0.033831	0	5.61829	7.59813e-06	0	5.61829	7.59813e-06	2	2.24537	0.033831
Test 6	8	4	0.408248	0.685898	1	8.40486e-17	1	1	8.40486e-17	1	4	0.408248	0.685898
Test 7	3	2	0.0716728	0.943411	0	3.57528	0.00140028	0	3.57528	0.00140028	2	0.0716728	0.943411
Test 8	8	4	0.408248	0.685898	0	1.02151	0.31492	0	1.02151	0.31492	4	0.408248	0.685898
Test 9	5	3	0.0861966	0.931924	0	1.94086	0.0624028	0	1.94086	0.0624028	3	0.0861966	0.931924
Test 10	14	9	0.527061	0.601297	4	1.47128	0.149671	4	1.47128	0.149671	9	0.527061	0.601297
Test 11	7	5	0.613416	0.544225	0	1.2404	0.22444	0	1.2404	0.22444	5	0.613416	0.544225
Test 12	10	5	0.376386	0.709039	1	0.121047	0.904388	1	0.121047	0.904388	5	0.376386	0.709039
Test 13	4	3	0.435194	0.666881	0	2.55377	0.0166165	0	2.55377	0.0166165	3	0.435194	0.666881
Test 14	2	0	2.24537	0.033831	0	5.61829	7.59813e-06	0	5.61829	7.59813e-06	0	2.24537	0.033831
Test 15	4	4	3.47011	0.00176382	0	2.55377	0.0166165	0	2.55377	0.0166165	4	3.47011	0.00176382
Test 16	5	2	0.0861966	0.931924	0	1.94086	0.0624028	0	1.94086	0.0624028	2	0.0861966	0.931924
Test 17	15	8	0.126766	0.899794	1	0.382584	0.70416	1	0.382584	0.70416	8	0.126766	0.899794
Test 18	9	5	0.107082	0.915392	1	0.0617737	0.951127	1	0.0617737	0.951127	5	0.107082	0.915392
Test 19	3	3	3.06186	0.00506208	0	3.57528	0.00140028	0	3.57528	0.00140028	3	3.06186	0.00506208
Test 20	2	0	2.24537	0.033831	0	5.61829	7.59813e-06	0	5.61829	7.59813e-06	0	2.24537	0.033831
Test 21	17	10	0.241899	0.810094	2	0.291956	0.771829	2	0.291956	0.771829	10	0.241899	0.810094
Test 22	6	5	1.25086	0.220983	0	1.53226	0.136295	0	1.53226	0.136295	5	1.25086	0.220983
Test 23	3	2	0.0716728	0.943411	0	3.57528	0.00140028	0	3.57528	0.00140028	2	0.0716728	0.943411
Test 24	4	3	0.435194	0.666881	0	2.55377	0.0166165	0	2.55377	0.0166165	3	0.435194	0.666881
Test 25	1	1	0.204124	0.839978	0	11.7473	1.9392e-11	0	11.7473	1.9392e-11	1	0.204124	0.839978
Test 26	2	1	0.73598	0.468593	0	5.61829	7.59813e-06	0	5.61829	7.59813e-06	1	0.73598	0.468593
Test 27	3	1	0.0716728	0.943411	0	3.57528	0.00140028	0	3.57528	0.00140028	1	0.0716728	0.943411
Test 28	6	5	1.25086	0.220983	0	1.53226	0.136295	0	1.53226	0.136295	5	1.25086	0.220983
Test 29	4	3	0.435194	0.666881	0	2.55377	0.0166165	0	2.55377	0.0166165	3	0.435194	0.666881
Test 30	4	2	0.540062	0.593581	0	2.55377	0.0166165	0	2.55377	0.0166165	2	0.540062	0.593581
Interval =2900 m
Test 1	5	3	0.0861966	0.931924	0	1.94086	0.0624028	0	1.94086	0.0624028	3	0.0861966	0.931924
Test 2	6	4	0.28691	0.776222	0	1.53226	0.136295	0	1.53226	0.136295	4	0.28691	0.776222
Test 3	11	6	0.11476	0.90931	1	0.177934	0.85983	1	0.177934	0.85983	6	0.11476	0.90931
Test 4	13	8	0.331531	0.742166	2	0.489391	0.627534	2	0.489391	0.627534	8	0.331531	0.742166
Test 5	3	3	3.06186	0.00506208	1	0.378506	0.708128	1	0.378506	0.708128	3	3.06186	0.00506208
Test 6	5	3	0.0861966	0.931924	0	1.94086	0.0624028	0	1.94086	0.0624028	3	0.0861966	0.931924
Test 7	15	8	0.126766	0.899794	1	0.382584	0.70416	1	0.382584	0.70416	8	0.126766	0.899794
Test 8	13	7	0.121227	0.904185	2	0.489391	0.627534	2	0.489391	0.627534	7	0.121227	0.904185
Test 9	5	4	0.869939	0.391731	0	1.94086	0.0624028	0	1.94086	0.0624028	4	0.869939	0.391731
Test 10	4	3	0.435194	0.666881	1	0.283685	0.778816	1	0.283685	0.778816	3	0.435194	0.666881
Test 11	4	2	0.540062	0.593581	0	2.55377	0.0166165	0	2.55377	0.0166165	2	0.540062	0.593581
Test 12	7	6	1.58553	0.123331	0	1.2404	0.22444	0	1.2404	0.22444	6	1.58553	0.123331
Test 13	5	4	0.869939	0.391731	0	1.94086	0.0624028	0	1.94086	0.0624028	4	0.869939	0.391731
Test 14	3	1	0.0716728	0.943411	0	3.57528	0.00140028	0	3.57528	0.00140028	1	0.0716728	0.943411
Test 15	5	2	0.0861966	0.931924	0	1.94086	0.0624028	0	1.94086	0.0624028	2	0.0861966	0.931924
Test 16	7	5	0.613416	0.544225	0	1.2404	0.22444	0	1.2404	0.22444	5	0.613416	0.544225
Test 17	4	2	0.540062	0.593581	0	2.55377	0.0166165	0	2.55377	0.0166165	2	0.540062	0.593581
Test 18	5	4	0.869939	0.391731	0	1.94086	0.0624028	0	1.94086	0.0624028	4	0.869939	0.391731
Test 19	6	4	0.28691	0.776222	0	1.53226	0.136295	0	1.53226	0.136295	4	0.28691	0.776222
Test 20	5	2	0.0861966	0.931924	0	1.94086	0.0624028	0	1.94086	0.0624028	2	0.0861966	0.931924
Test 21	5	2	0.0861966	0.931924	0	1.94086	0.0624028	0	1.94086	0.0624028	2	0.0861966	0.931924
Test 22	3	3	3.06186	0.00506208	0	3.57528	0.00140028	0	3.57528	0.00140028	3	3.06186	0.00506208
Test 23	0	0	#DIV/0!	#DIV/0!	0	#DIV/0!	#DIV/0!	0	#DIV/0!	#DIV/0!	0	#DIV/0!	#DIV/0!
Test 24	15	8	0.126766	0.899794	2	0.387454	0.700582	2	0.387454	0.700582	8	0.126766	0.899794
Test 25	5	2	0.0861966	0.931924	0	1.94086	0.0624028	0	1.94086	0.0624028	2	0.0861966	0.931924
Test 26	12	8	0.612372	0.54425	1	0.232495	0.817508	1	0.232495	0.817508	8	0.612372	0.54425
Test 27	5	4	0.869939	0.391731	0	1.94086	0.0624028	0	1.94086	0.0624028	4	0.869939	0.391731
Test 28	2	2	2.24537	0.033831	0	5.61829	7.59813e-06	0	5.61829	7.59813e-06	2	2.24537	0.033831
Test 29	8	6	0.905822	0.372017	0	1.02151	0.31492	0	1.02151	0.31492	6	0.905822	0.372017
Test 30	3	1	0.0716728	0.943411	0	3.57528	0.00140028	0	3.57528	0.00140028	1	0.0716728	0.943411
Interval =3000 m
Test 1	15	10	0.708241	0.483118	2	0.387454	0.700582	2	0.387454	0.700582	10	0.708241	0.483118
Test 2	6	4	0.28691	0.776222	0	1.53226	0.136295	0	1.53226	0.136295	4	0.28691	0.776222
Test 3	2	0	2.24537	0.033831	0	5.61829	7.59813e-06	0	5.61829	7.59813e-06	0	2.24537	0.033831
Test 4	13	8	0.331531	0.742166	2	0.489391	0.627534	2	0.489391	0.627534	8	0.331531	0.742166
Test 5	3	1	0.0716728	0.943411	1	0.378506	0.708128	1	0.378506	0.708128	1	0.0716728	0.943411
Test 6	14	8	0.089075	0.929503	1	0.334785	0.739678	1	0.334785	0.739678	8	0.089075	0.929503
Test 7	5	4	0.869939	0.391731	0	1.94086	0.0624028	0	1.94086	0.0624028	4	0.869939	0.391731
Test 8	2	0	2.24537	0.033831	0	5.61829	7.59813e-06	0	5.61829	7.59813e-06	0	2.24537	0.033831
Test 9	2	0	2.24537	0.033831	0	5.61829	7.59813e-06	0	5.61829	7.59813e-06	0	2.24537	0.033831
Test 10	6	4	0.28691	0.776222	0	1.53226	0.136295	0	1.53226	0.136295	4	0.28691	0.776222
Test 11	1	1	0.204124	0.839978	0	11.7473	1.9392e-11	0	11.7473	1.9392e-11	1	0.204124	0.839978
Test 12	5	3	0.0861966	0.931924	0	1.94086	0.0624028	0	1.94086	0.0624028	3	0.0861966	0.931924
Test 13	17	9	0.131573	0.895982	2	0.291956	0.771829	2	0.291956	0.771829	9	0.131573	0.895982
Test 14	5	4	0.869939	0.391731	0	1.94086	0.0624028	0	1.94086	0.0624028	4	0.869939	0.391731
Test 15	2	2	2.24537	0.033831	0	5.61829	7.59813e-06	0	5.61829	7.59813e-06	2	2.24537	0.033831
Test 16	12	5	0.118958	0.905989	1	0.232495	0.817508	1	0.232495	0.817508	5	0.118958	0.905989
Test 17	3	2	0.0716728	0.943411	0	3.57528	0.00140028	0	3.57528	0.00140028	2	0.0716728	0.943411
Test 18	7	3	0.0977734	0.922763	1	0.0645096	0.948992	1	0.0645096	0.948992	3	0.0977734	0.922763
Test 19	4	2	0.540062	0.593581	0	2.55377	0.0166165	0	2.55377	0.0166165	2	0.540062	0.593581
Test 20	6	4	0.28691	0.776222	0	1.53226	0.136295	0	1.53226	0.136295	4	0.28691	0.776222
Test 21	1	1	0.204124	0.839978	0	11.7473	1.9392e-11	0	11.7473	1.9392e-11	1	0.204124	0.839978
Test 22	4	3	0.435194	0.666881	0	2.55377	0.0166165	0	2.55377	0.0166165	3	0.435194	0.666881
Test 23	5	4	0.869939	0.391731	0	1.94086	0.0624028	0	1.94086	0.0624028	4	0.869939	0.391731
Test 24	3	1	0.0716728	0.943411	0	3.57528	0.00140028	0	3.57528	0.00140028	1	0.0716728	0.943411
Test 25	11	7	0.395124	0.695219	1	0.177934	0.85983	1	0.177934	0.85983	7	0.395124	0.695219
Test 26	5	3	0.0861966	0.931924	0	1.94086	0.0624028	0	1.94086	0.0624028	3	0.0861966	0.931924
Test 27	4	3	0.435194	0.666881	0	2.55377	0.0166165	0	2.55377	0.0166165	3	0.435194	0.666881
Test 28	1	1	0.204124	0.839978	0	11.7473	1.9392e-11	0	11.7473	1.9392e-11	1	0.204124	0.839978
Test 29	5	4	0.869939	0.391731	0	1.94086	0.0624028	0	1.94086	0.0624028	4	0.869939	0.391731
Test 30	0	0	#DIV/0!	#DIV/0!	0	#DIV/0!	#DIV/0!	0	#DIV/0!	#DIV/0!	0	#DIV/0!	#DIV/0!

## Sheet: TableS6
Table S6 Resampling data and statistical results from the optimal interval range estimation process in 2012
Interval/ Test	No. Resampled	No. E. multilocularis	t value	p value	No. E. shiquicus	t value	p value	No. Mixed infection	t value	p value	No. Echinococcus spp.	t value	p value
Interval =200 m	60	17	0.018053	0.985643	20	0.412731	0.680936	7	0.0704702	0.944	30	0.339787	0.73493
Interval =300 m
Test 1	33	11	0.177792	0.85959	10	0.552058	0.58332	4	0.0473153	0.962447	17	0.156336	0.876385
Test 2	35	13	0.111952	0.911285	10	0.693512	0.491016	4	0.0302416	0.975988	19	0.0319634	0.974621
Test 3	34	12	0.0287742	0.977155	10	0.624331	0.53514	4	0.00772019	0.99387	18	0.0599671	0.952412
Test 4	31	8	0.115348	0.908641	8	0.87437	0.386182	2	0.538537	0.592644	14	0.588337	0.559008
Test 5	43	12	0.00966118	0.992323	14	0.429545	0.66904	4	0.284474	0.777011	22	0.215158	0.830362
Test 6	36	11	0.228087	0.82044	8	1.19464	0.23745	2	0.675711	0.502108	17	0.473304	0.637904
Test 7	35	12	0.101414	0.919604	11	0.480175	0.633079	5	0.249518	0.803925	18	0.170272	0.865445
Test 8	35	10	0.0802558	0.936336	8	1.13623	0.260974	2	0.650989	0.517866	16	0.57534	0.567496
Test 9	35	10	0.0802558	0.936336	14	0.139326	0.889721	4	0.0302416	0.975988	20	0.234949	0.815154
Test 10	36	11	0.228087	0.82044	11	0.550239	0.584425	3	0.359761	0.720429	19	0.0780171	0.938103
Test 11	34	11	0.249395	0.804038	14	0.224651	0.823131	5	0.29199	0.771456	20	0.224651	0.823131
Test 12	32	11	0.103004	0.918372	10	0.476483	0.635806	4	0.0886354	0.929726	17	0.0400965	0.968176
Test 13	38	11	0.101562	0.919467	14	0.0955752	0.924199	4	0.135164	0.892967	21	0.0946246	0.924951
Test 14	38	10	0.102513	0.918716	12	0.483487	0.630635	3	0.418147	0.677439	19	0.28334	0.777961
Test 15	36	11	0.228087	0.82044	16	0.119821	0.905069	6	0.301679	0.764056	21	0.255969	0.798947
Test 16	44	11	0.224821	0.822858	16	0.146747	0.883808	4	0.311058	0.7568	23	0.136314	0.892015
Test 17	37	13	0.0322297	0.974406	13	0.216774	0.829186	5	0.169374	0.866124	21	0.203923	0.839166
Test 18	36	13	0.0383742	0.969531	12	0.344683	0.731672	5	0.208673	0.835489	20	0.119821	0.905069
Test 19	34	11	0.249395	0.804038	10	0.624331	0.53514	4	0.00772019	0.99387	17	0.266958	0.790557
Test 20	35	8	0.363905	0.717377	13	0.0646112	0.948727	3	0.32857	0.743775	18	0.170272	0.865445
Test 21	33	10	0.215346	0.830356	8	1.0113	0.316648	3	0.261778	0.794547	15	0.581471	0.563484
Test 22	39	14	0.0308055	0.975532	15	0.0196334	0.984404	6	0.345127	0.731269	23	0.205419	0.837977
Test 23	31	10	0.262692	0.793889	12	0.0593138	0.952943	5	0.366343	0.715686	17	0.0823672	0.93469
Test 24	39	13	0.165267	0.869319	16	0.205419	0.837977	6	0.345127	0.731269	23	0.205419	0.837977
Test 25	41	13	0.288476	0.773993	13	0.486472	0.628434	5	0.02619	0.979194	21	0.205296	0.838047
Test 26	34	13	0.188719	0.851048	14	0.224651	0.823131	6	0.21141	0.833394	21	0.0165117	0.986889
Test 27	32	9	0.0556489	0.955843	8	0.944431	0.349491	3	0.225994	0.822128	14	0.69464	0.490496
Test 28	37	12	0.237965	0.812793	13	0.216774	0.829186	5	0.169374	0.866124	20	0.0101756	0.991918
Test 29	38	9	0.310822	0.75709	14	0.0955752	0.924199	4	0.135164	0.892967	19	0.28334	0.777961
Test 30	31	9	0.126482	0.899868	13	0.283317	0.778127	5	0.366343	0.715686	17	0.0823672	0.93469
Interval =400 m
Test 1	26	7	0.00735468	0.994165	7	0.744131	0.460753	2	0.359149	0.721201	12	0.480275	0.633411
Test 2	29	12	0.387558	0.700093	8	0.723774	0.472792	5	0.265987	0.791413	15	0.123946	0.901886
Test 3	21	7	0.219894	0.8271	9	0.272249	0.786867	3	0.309784	0.758375	13	0.0646311	0.948798
Test 4	25	9	0.0146724	0.988361	10	0.168684	0.866836	4	0.397437	0.693011	15	0.168684	0.866836
Test 5	26	12	0.692611	0.492193	10	0.0615084	0.951233	5	0.0977529	0.922572	17	0.200018	0.842388
Test 6	21	8	0.100025	0.920837	9	0.272249	0.786867	4	0.146501	0.884281	13	0.0646311	0.948798
Test 7	27	9	0.19492	0.846333	11	0.211377	0.833548	5	0.156376	0.876436	15	0.144648	0.885635
Test 8	25	9	0.0146724	0.988361	9	0.0992524	0.921399	4	0.397437	0.693011	14	0.181707	0.856666
Test 9	24	7	0.162902	0.871377	8	0.272972	0.786213	3	0.132604	0.89514	12	0.208557	0.835802
Test 10	21	8	0.100025	0.920837	10	0.0318891	0.974723	4	0.146501	0.884281	14	0.245697	0.807205
Test 11	28	8	0.103202	0.918251	12	0.249537	0.804056	3	0.0644665	0.948878	17	0.109351	0.913399
Test 12	29	11	0.142998	0.886903	12	0.249327	0.804194	5	0.265987	0.791413	18	0.0125393	0.990048
Test 13	21	7	0.219894	0.8271	7	0.245697	0.807205	3	0.309784	0.758375	11	0.0318891	0.974723
Test 14	28	8	0.103202	0.918251	9	0.386163	0.701156	2	0.436991	0.664162	15	0.00637822	0.994939
Test 15	30	7	0.299811	0.765616	11	0.0795088	0.936959	2	0.506526	0.614806	16	0.0181053	0.98563
Test 16	33	11	0.177792	0.85959	10	0.552058	0.58332	3	0.261778	0.794547	18	0.0559107	0.955631
Test 17	34	13	0.188719	0.851048	10	0.624331	0.53514	4	0.00772019	0.99387	19	0.147472	0.88333
Test 18	30	9	0.200622	0.841841	10	0.314477	0.754521	3	0.149137	0.88207	16	0.0181053	0.98563
Test 19	33	9	0.012097	0.990395	12	0.113224	0.910298	3	0.261778	0.794547	18	0.0559107	0.955631
Test 20	28	8	0.103202	0.918251	8	0.642736	0.523587	2	0.436991	0.664162	14	0.235747	0.814675
Test 21	24	5	0.446486	0.65754	9	0.00729448	0.994214	2	0.271676	0.787203	12	0.208557	0.835802
Test 22	32	10	0.287406	0.774989	9	0.707234	0.482705	2	0.568879	0.571985	17	0.0400965	0.968176
Test 23	29	9	0.278317	0.781989	8	0.723774	0.472792	4	0.223956	0.823762	13	0.596082	0.55398
Test 24	22	8	0.00808477	0.99359	10	0.100169	0.920711	4	0.214143	0.831523	14	0.054798	0.956572
Test 25	26	10	0.162688	0.871509	10	0.0615084	0.951233	5	0.0977529	0.922572	15	0.291986	0.771669
Test 26	30	9	0.200622	0.841841	12	0.151947	0.879866	3	0.149137	0.88207	18	0.151947	0.879866
Test 27	27	9	0.19492	0.846333	8	0.55749	0.579956	3	0.0188836	0.985017	14	0.104956	0.916877
Test 28	27	10	0.0689036	0.945372	10	0.0399136	0.968339	4	0.324772	0.746858	16	0.211377	0.833548
Test 29	24	7	0.162902	0.871377	9	0.00729448	0.994214	4	0.339407	0.735995	12	0.208557	0.835802
Test 30	21	5	0.194892	0.84649	8	0.0646311	0.948798	2	0.118935	0.905937	11	0.0318891	0.974723
Interval =500 m
Test 1	27	7	0.0860257	0.931828	12	0.144648	0.885635	2	0.399186	0.691644	17	0.0399136	0.968339
Test 2	24	7	0.162902	0.871377	7	0.56166	0.577333	2	0.271676	0.787203	12	0.208557	0.835802
Test 3	31	10	0.262692	0.793889	10	0.397376	0.692816	3	0.188483	0.851277	17	0.0823672	0.93469
Test 4	22	8	0.00808477	0.99359	7	0.357339	0.722716	3	0.247552	0.805747	12	0.100169	0.920711
Test 5	20	9	0.537927	0.593764	12	0.809974	0.422999	5	0.318774	0.751644	16	1.17607	0.246883
Test 6	21	7	0.219894	0.8271	8	0.0646311	0.948798	3	0.309784	0.758375	12	0.272249	0.786867
Test 7	18	9	0.818673	0.41836	7	0.135917	0.892644	4	0.0794299	0.937131	12	0.211925	0.833361
Test 8	33	11	0.177792	0.85959	9	0.778507	0.439867	3	0.261778	0.794547	17	0.156336	0.876385
Test 9	27	7	0.0860257	0.931828	12	0.144648	0.885635	2	0.399186	0.691644	17	0.0399136	0.968339
Test 10	21	11	1.03552	0.306804	9	0.272249	0.786867	5	0.240513	0.811192	15	0.567481	0.57364
Test 11	22	10	0.596212	0.554393	7	0.357339	0.722716	5	0.16614	0.868884	12	0.100169	0.920711
Test 12	21	5	0.194892	0.84649	5	0.906577	0.370198	1	0.628558	0.533303	9	0.640587	0.525537
Test 13	22	5	0.283736	0.778076	11	0.192258	0.848513	2	0.173016	0.863511	14	0.054798	0.956572
Test 14	21	5	0.194892	0.84649	9	0.272249	0.786867	2	0.118935	0.905937	12	0.272249	0.786867
Test 15	23	9	0.186291	0.853135	8	0.167097	0.868115	4	0.278374	0.782124	13	0.223842	0.823992
Test 16	15	6	0.148457	0.882886	6	0.227314	0.821582	3	0.131999	0.895787	9	0.227314	0.821582
Test 17	25	12	0.806743	0.424254	9	0.0992524	0.921399	6	0.299348	0.766116	15	0.168684	0.866836
Test 18	29	10	0.104885	0.916913	10	0.227496	0.821025	4	0.223956	0.823762	16	0.111765	0.911485
Test 19	26	11	0.428511	0.67037	8	0.467705	0.642304	5	0.0977529	0.922572	14	0.0338222	0.973172
Test 20	23	7	0.255238	0.799815	7	0.462469	0.64619	2	0.223851	0.823985	12	0.0594837	0.952856
Test 21	23	8	0.109924	0.913006	8	0.167097	0.868115	3	0.18856	0.851368	13	0.223842	0.823992
Test 22	18	6	0.237328	0.813748	9	0.152049	0.879997	3	0.373627	0.710873	12	0.211925	0.833361
Test 23	32	9	0.0556489	0.955843	8	0.944431	0.349491	2	0.568879	0.571985	15	0.475429	0.636551
Test 24	30	10	0.185632	0.853515	11	0.0795088	0.936959	3	0.149137	0.88207	18	0.151947	0.879866
Test 25	29	9	0.278317	0.781989	7	0.983765	0.330269	2	0.472723	0.638599	14	0.359444	0.720873
Test 26	15	7	0.545538	0.589053	7	0.0818231	0.935282	4	0.347046	0.73076	10	0.168826	0.866964
Test 27	32	9	0.0556489	0.955843	10	0.476483	0.635806	3	0.225994	0.822128	16	0.257572	0.797794
Test 28	23	5	0.367469	0.715159	12	0.342031	0.734074	2	0.223851	0.823985	15	0.167097	0.868115
Test 29	15	3	0.378167	0.707729	6	0.227314	0.821582	2	0.289381	0.7741	7	0.306836	0.760896
Test 30	24	10	0.366429	0.715885	9	0.00729448	0.994214	4	0.339407	0.735995	15	0.00729448	0.994214
Interval =600 m
Test 1	17	8	0.614096	0.543123	7	0.282216	0.77944	3	0.29796	0.767496	12	0.449974	0.655504
Test 2	20	6	0.240219	0.811452	6	0.456569	0.65058	1	0.584404	0.562402	11	0.140894	0.888698
Test 3	13	5	0.0235404	0.98137	5	0.160866	0.873243	2	0.465607	0.644751	8	0.160866	0.873243
Test 4	15	5	0.260193	0.796332	6	0.227314	0.821582	2	0.289381	0.7741	9	0.227314	0.821582
Test 5	20	7	0.113414	0.910299	7	0.12686	0.89972	3	0.375478	0.709393	11	0.140894	0.888698
Test 6	17	6	0.117943	0.906787	9	0.317468	0.752775	3	0.29796	0.767496	12	0.449974	0.655504
Test 7	19	5	0	1	5	0.693551	0.492295	3	0.444878	0.658999	7	0.997089	0.325198
Test 8	21	6	0.138063	0.890901	6	0.567481	0.57364	1	0.628558	0.533303	11	0.0318891	0.974723
Test 9	23	6	0.0488426	0.961282	6	0.76986	0.445796	2	0.223851	0.823985	10	0.626758	0.534292
Test 10	14	5	0.124075	0.902032	7	0.0965725	0.923668	3	0.0408841	0.967642	9	0.0109946	0.991296
Test 11	17	5	0.221757	0.825792	8	0.0373492	0.970419	3	0.29796	0.767496	10	0.282216	0.77944
Test 12	18	8	0.470727	0.640675	10	0.493511	0.624649	5	0.488423	0.628213	13	0.57596	0.568226
Test 13	31	10	0.262692	0.793889	9	0.63261	0.529929	3	0.188483	0.851277	16	0.140974	0.888469
Test 14	17	7	0.251451	0.802936	10	0.677319	0.502656	3	0.29796	0.767496	14	1.29163	0.204951
Test 15	22	9	0.295979	0.768778	7	0.357339	0.722716	4	0.214143	0.831523	12	0.100169	0.920711
Test 16	16	8	0.770779	0.446161	6	0.0694544	0.945035	3	0.217543	0.829085	11	0.314652	0.754949
Test 17	16	6	0.0101962	0.991924	3	1.17714	0.247314	3	0.217543	0.829085	6	0.883063	0.383404
Test 18	18	5	0.107171	0.915248	6	0.211925	0.833361	2	0.0654212	0.948201	9	0.152049	0.879997
Test 19	18	7	0.121239	0.904176	8	0.188431	0.851597	3	0.373627	0.710873	12	0.211925	0.833361
Test 20	14	5	0.124075	0.902032	8	0.507345	0.615392	3	0.0408841	0.967642	10	0.442814	0.660879
Test 21	22	5	0.283736	0.778076	8	0.054798	0.956572	2	0.173016	0.863511	11	0.192258	0.848513
Test 22	32	8	0.181679	0.856569	10	0.476483	0.635806	3	0.225994	0.822128	15	0.475429	0.636551
Test 23	22	10	0.596212	0.554393	11	0.192258	0.848513	5	0.16614	0.868884	16	0.671722	0.505622
Test 24	27	7	0.0860257	0.931828	8	0.55749	0.579956	2	0.399186	0.691644	13	0.354227	0.724823
Test 25	18	7	0.121239	0.904176	6	0.211925	0.833361	3	0.373627	0.710873	10	0.188431	0.851597
Test 26	21	8	0.100025	0.920837	7	0.245697	0.807205	4	0.146501	0.884281	11	0.0318891	0.974723
Test 27	19	6	0.348991	0.729074	8	0.328564	0.744337	3	0.444878	0.658999	11	0.328564	0.744337
Test 28	18	7	0.121239	0.904176	8	0.188431	0.851597	3	0.373627	0.710873	12	0.211925	0.833361
Test 29	17	7	0.251451	0.802936	7	0.282216	0.77944	4	0.16344	0.871112	10	0.282216	0.77944
Test 30	29	8	0.0268612	0.978684	7	0.983765	0.330269	2	0.472723	0.638599	13	0.596082	0.55398
Interval =700 m
Test 1	18	8	0.470727	0.640675	7	0.135917	0.892644	4	0.0794299	0.937131	11	0.135917	0.892644
Test 2	20	10	0.86013	0.395112	9	0.140894	0.888698	4	0.0752084	0.940443	15	0.803533	0.426665
Test 3	24	8	0.206114	0.837698	8	0.272972	0.786213	3	0.132604	0.89514	13	0.0648254	0.948621
Test 4	18	7	0.121239	0.904176	8	0.188431	0.851597	3	0.373627	0.710873	12	0.211925	0.833361
Test 5	8	4	0.46207	0.647874	3	0.208349	0.83658	2	0.0188554	0.9851	5	0.208349	0.83658
Test 6	15	6	0.148457	0.882886	6	0.227314	0.821582	2	0.289381	0.7741	10	0.168826	0.866964
Test 7	13	4	0.340203	0.735998	5	0.160866	0.873243	2	0.465607	0.644751	7	0.135907	0.892774
Test 8	12	4	0.291741	0.772493	4	0.111473	0.911984	2	0.434478	0.667051	6	0.0597623	0.952741
Test 9	25	10	0.261674	0.794823	9	0.0992524	0.921399	4	0.397437	0.693011	15	0.168684	0.866836
Test 10	14	4	0.19837	0.844011	9	0.934541	0.357024	2	0.374511	0.710495	11	0.918042	0.365465
Test 11	16	5	0.344657	0.732475	8	0.126754	0.899882	3	0.217543	0.829085	10	0.0694544	0.945035
Test 12	18	10	1.1722	0.248814	7	0.135917	0.892644	4	0.0794299	0.937131	13	0.57596	0.568226
Test 13	9	2	0.0668869	0.947165	4	0.291435	0.772946	1	0.261732	0.795515	5	0.291435	0.772946
Test 14	16	3	0.489283	0.627783	7	0.24481	0.808075	1	0.366388	0.716346	9	0.24481	0.808075
Test 15	15	5	0.260193	0.796332	5	0.168826	0.866964	2	0.289381	0.7741	8	0.0818231	0.935282
Test 16	12	5	0.18497	0.854498	5	0.34964	0.729052	2	0.434478	0.667051	8	0.111473	0.911984
Test 17	13	5	0.0235404	0.98137	3	0.771198	0.446428	2	0.465607	0.644751	6	0.294464	0.770366
Test 18	17	5	0.221757	0.825792	6	0.0764153	0.939524	2	0.135226	0.893208	9	0.0373492	0.970419
Test 19	15	7	0.545538	0.589053	7	0.0818231	0.935282	3	0.131999	0.895787	11	0.589043	0.559844
Test 20	15	8	0.9442	0.35193	5	0.168826	0.866964	3	0.131999	0.895787	10	0.168826	0.866964
Test 21	24	8	0.206114	0.837698	6	0.86239	0.39337	2	0.271676	0.787203	12	0.208557	0.835802
Test 22	12	5	0.18497	0.854498	6	0.0597623	0.952741	2	0.434478	0.667051	9	0.611019	0.545789
Test 23	24	9	0.0829603	0.934277	5	1.17958	0.244806	2	0.271676	0.787203	12	0.208557	0.835802
Test 24	22	8	0.00808477	0.99359	7	0.357339	0.722716	3	0.247552	0.805747	12	0.100169	0.920711
Test 25	21	7	0.219894	0.8271	8	0.0646311	0.948798	4	0.146501	0.884281	11	0.0318891	0.974723
Test 26	15	5	0.260193	0.796332	7	0.0818231	0.935282	2	0.289381	0.7741	10	0.168826	0.866964
Test 27	14	5	0.124075	0.902032	7	0.0965725	0.923668	3	0.0408841	0.967642	9	0.0109946	0.991296
Test 28	23	5	0.367469	0.715159	5	1.09411	0.280291	1	0.707165	0.483465	9	0.916723	0.364649
Test 29	20	5	0.100485	0.920487	4	1.17607	0.246883	1	0.584404	0.562402	8	0.809974	0.422999
Test 30	11	5	0.363755	0.718679	6	0.279855	0.781575	3	0.272188	0.787406	8	0.435778	0.666224
Interval =800 m
Test 1	23	7	0.255238	0.799815	6	0.76986	0.445796	2	0.223851	0.823985	11	0.342031	0.734074
Test 2	17	6	0.117943	0.906787	6	0.0764153	0.939524	2	0.135226	0.893208	10	0.282216	0.77944
Test 3	17	5	0.221757	0.825792	6	0.0764153	0.939524	2	0.135226	0.893208	9	0.0373492	0.970419
Test 4	26	10	0.162688	0.871509	9	0.200018	0.842388	3	0.0290519	0.976955	16	0.0615084	0.951233
Test 5	17	7	0.251451	0.802936	6	0.0764153	0.939524	3	0.29796	0.767496	10	0.282216	0.77944
Test 6	13	6	0.463727	0.646083	5	0.160866	0.873243	1	0.145078	0.885588	10	0.771198	0.446428
Test 7	18	7	0.121239	0.904176	7	0.135917	0.892644	2	0.0654212	0.948201	12	0.211925	0.833361
Test 8	26	10	0.162688	0.871509	9	0.200018	0.842388	3	0.0290519	0.976955	16	0.0615084	0.951233
Test 9	20	6	0.240219	0.811452	8	0.192056	0.848721	2	0.0613541	0.951399	12	0.192056	0.848721
Test 10	23	8	0.109924	0.913006	9	0.120226	0.904891	4	0.278374	0.782124	13	0.223842	0.823992
Test 11	15	7	0.545538	0.589053	7	0.0818231	0.935282	3	0.131999	0.895787	11	0.589043	0.559844
Test 12	18	6	0.237328	0.813748	7	0.135917	0.892644	2	0.0654212	0.948201	11	0.135917	0.892644
Test 13	24	8	0.206114	0.837698	10	0.282235	0.77915	3	0.132604	0.89514	15	0.00729448	0.994214
Test 14	22	8	0.00808477	0.99359	6	0.671722	0.505622	2	0.173016	0.863511	12	0.100169	0.920711
Test 15	11	4	0.13289	0.895198	6	0.279855	0.781575	1	0.0397193	0.968589	9	1.03158	0.310796
Test 16	17	7	0.251451	0.802936	5	0.449974	0.655504	3	0.29796	0.767496	9	0.0373492	0.970419
Test 17	14	5	0.124075	0.902032	7	0.0965725	0.923668	3	0.0408841	0.967642	9	0.0109946	0.991296
Test 18	16	6	0.0101962	0.991924	7	0.24481	0.808075	3	0.217543	0.829085	10	0.0694544	0.945035
Test 19	14	5	0.124075	0.902032	6	0.313043	0.75628	3	0.0408841	0.967642	8	0.313043	0.75628
Test 20	13	4	0.340203	0.735998	4	0.284233	0.778122	2	0.465607	0.644751	6	0.294464	0.770366
Test 21	19	8	0.338316	0.737037	7	0	1	3	0.444878	0.658999	12	3.50547e-16	1
Test 22	21	6	0.138063	0.890901	8	0.0646311	0.948798	2	0.118935	0.905937	12	0.272249	0.786867
Test 23	22	9	0.295979	0.768778	9	0.240273	0.811346	4	0.214143	0.831523	14	0.054798	0.956572
Test 24	21	6	0.138063	0.890901	8	0.0646311	0.948798	2	0.118935	0.905937	12	0.272249	0.786867
Test 25	16	6	0.0101962	0.991924	6	0.0694544	0.945035	2	0.209755	0.83511	10	0.0694544	0.945035
Test 26	16	4	0.0541188	0.957157	7	0.24481	0.808075	2	0.209755	0.83511	9	0.24481	0.808075
Test 27	23	6	0.0488426	0.961282	7	0.462469	0.64619	2	0.223851	0.823985	11	0.342031	0.734074
Test 28	23	8	0.109924	0.913006	6	0.76986	0.445796	2	0.223851	0.823985	12	0.0594837	0.952856
Test 29	6	3	0.323756	0.748927	3	0.131516	0.896463	1	0.581	0.566657	5	0.763063	0.452861
Test 30	13	5	0.0235404	0.98137	7	0.294464	0.770366	1	0.145078	0.885588	11	1.33934	0.190197
Interval =900 m
Test 1	11	3	0.167419	0.868202	4	0.0779989	0.938365	1	0.0397193	0.968589	6	0.203531	0.840142
Test 2	18	7	0.121239	0.904176	7	0.135917	0.892644	3	0.373627	0.710873	11	0.135917	0.892644
Test 3	22	7	0.32015	0.750521	10	0.100169	0.920711	3	0.247552	0.805747	14	0.054798	0.956572
Test 4	17	5	0.221757	0.825792	7	0.282216	0.77944	3	0.29796	0.767496	9	0.0373492	0.970419
Test 5	18	4	0.272562	0.786747	4	0.966373	0.340305	1	0.484567	0.630919	7	0.842686	0.404968
Test 6	14	6	0.298723	0.767083	8	0.507345	0.615392	2	0.374511	0.710495	12	1.47163	0.150888
Test 7	8	2	0.123417	0.902726	3	0.208349	0.83658	1	0.38896	0.700473	4	0.0470032	0.96287
Test 8	8	4	0.46207	0.647874	3	0.208349	0.83658	2	0.0188554	0.9851	5	0.208349	0.83658
Test 9	13	4	0.340203	0.735998	5	0.160866	0.873243	2	0.465607	0.644751	7	0.135907	0.892774
Test 10	12	4	0.291741	0.772493	3	0.611019	0.545789	1	0.0569103	0.954994	6	0.0597623	0.952741
Test 11	15	6	0.148457	0.882886	9	0.702608	0.487227	2	0.289381	0.7741	13	1.59161	0.121008
Test 12	13	4	0.340203	0.735998	5	0.160866	0.873243	1	0.145078	0.885588	8	0.160866	0.873243
Test 13	19	5	0	1	5	0.693551	0.492295	1	0.536543	0.594795	9	0.326713	0.745726
Test 14	19	5	0	1	7	0	1	2	0	1	10	3.44588e-16	1
Test 15	14	6	0.298723	0.767083	5	0.0109946	0.991296	2	0.374511	0.710495	9	0.0109946	0.991296
Test 16	21	6	0.138063	0.890901	10	0.0318891	0.974723	2	0.118935	0.905937	14	0.245697	0.807205
Test 17	15	6	0.148457	0.882886	9	0.702608	0.487227	3	0.131999	0.895787	12	1.05296	0.300009
Test 18	14	4	0.19837	0.844011	4	0.442814	0.660879	1	0.225568	0.822972	7	0.0965725	0.923668
Test 19	10	3	0.336403	0.739075	4	0.287962	0.775496	1	0.14564	0.885249	6	0.287962	0.775496
Test 20	21	5	0.194892	0.84649	8	0.0646311	0.948798	2	0.118935	0.905937	11	0.0318891	0.974723
Test 21	14	6	0.298723	0.767083	5	0.0109946	0.991296	2	0.374511	0.710495	9	0.0109946	0.991296
Test 22	20	7	0.113414	0.910299	8	0.192056	0.848721	3	0.375478	0.709393	12	0.192056	0.848721
Test 23	15	5	0.260193	0.796332	5	0.168826	0.866964	3	0.131999	0.895787	7	0.306836	0.760896
Test 24	18	6	0.237328	0.813748	5	0.57596	0.568226	3	0.373627	0.710873	8	0.493511	0.624649
Test 25	17	8	0.614096	0.543123	7	0.282216	0.77944	2	0.135226	0.893208	13	0.849784	0.401221
Test 26	18	8	0.470727	0.640675	5	0.57596	0.568226	3	0.373627	0.710873	10	0.188431	0.851597
Test 27	23	7	0.255238	0.799815	7	0.462469	0.64619	2	0.223851	0.823985	12	0.0594837	0.952856
Test 28	20	6	0.240219	0.811452	6	0.456569	0.65058	1	0.584404	0.562402	11	0.140894	0.888698
Test 29	13	4	0.340203	0.735998	7	0.294464	0.770366	2	0.465607	0.644751	9	0.284233	0.778122
Test 30	16	5	0.344657	0.732475	5	0.314652	0.754949	2	0.209755	0.83511	8	0.126754	0.899882
Interval =1000 m
Test 1	13	6	0.463727	0.646083	5	0.160866	0.873243	3	0.0563431	0.95543	8	0.160866	0.873243
Test 2	19	9	0.672593	0.505386	9	0	1	3	0.444878	0.658999	15	1.0749	0.28938
Test 3	18	7	0.121239	0.904176	9	0.152049	0.879997	3	0.373627	0.710873	13	0.57596	0.568226
Test 4	14	5	0.124075	0.902032	7	0.0965725	0.923668	4	0.447896	0.657246	8	0.313043	0.75628
Test 5	14	6	0.298723	0.767083	7	0.0965725	0.923668	4	0.447896	0.657246	9	0.0109946	0.991296
Test 6	12	3	0.0133468	0.989439	6	0.0597623	0.952741	1	0.0569103	0.954994	8	0.111473	0.911984
Test 7	13	5	0.0235404	0.98137	6	0.135907	0.892774	2	0.465607	0.644751	9	0.284233	0.778122
Test 8	8	4	0.46207	0.647874	3	0.208349	0.83658	2	0.0188554	0.9851	5	0.208349	0.83658
Test 9	23	6	0.0488426	0.961282	10	0.223842	0.823992	2	0.223851	0.823985	14	0.120226	0.904891
Test 10	22	9	0.295979	0.768778	10	0.100169	0.920711	3	0.247552	0.805747	16	0.671722	0.505622
Test 11	16	9	1.1564	0.255577	7	0.24481	0.808075	4	0.252464	0.802203	12	0.724323	0.473823
Test 12	16	7	0.392172	0.697379	8	0.126754	0.899882	4	0.252464	0.802203	11	0.314652	0.754949
Test 13	21	7	0.219894	0.8271	6	0.567481	0.57364	2	0.118935	0.905937	11	0.0318891	0.974723
Test 14	16	7	0.392172	0.697379	6	0.0694544	0.945035	3	0.217543	0.829085	10	0.0694544	0.945035
Test 15	19	7	0	1	4	1.0749	0.28938	2	0	1	9	0.326713	0.745726
Test 16	22	9	0.295979	0.768778	7	0.357339	0.722716	3	0.247552	0.805747	13	0.240273	0.811346
Test 17	11	4	0.13289	0.895198	5	0.203531	0.840142	2	0.334	0.740783	7	0.0779989	0.938365
Test 18	16	8	0.770779	0.446161	5	0.314652	0.754949	2	0.209755	0.83511	11	0.314652	0.754949
Test 19	17	9	0.978715	0.334438	7	0.282216	0.77944	3	0.29796	0.767496	13	0.849784	0.401221
Test 20	19	5	0	1	5	0.693551	0.492295	2	0	1	8	0.657129	0.515165
Test 21	20	9	0.537927	0.593764	9	0.140894	0.888698	3	0.375478	0.709393	15	0.803533	0.426665
Test 22	9	3	0.338738	0.737427	4	0.291435	0.772946	1	0.261732	0.795515	6	0.0301902	0.976137
Test 23	17	7	0.251451	0.802936	9	0.317468	0.752775	4	0.16344	0.871112	12	0.449974	0.655504
Test 24	17	4	0.167151	0.868213	3	1.29163	0.204951	1	0.428018	0.67126	6	1.05071	0.300593
Test 25	15	7	0.545538	0.589053	6	0.227314	0.821582	2	0.289381	0.7741	11	0.589043	0.559844
Test 26	21	8	0.100025	0.920837	5	0.906577	0.370198	3	0.309784	0.758375	10	0.334835	0.739544
Test 27	17	8	0.614096	0.543123	7	0.282216	0.77944	2	0.135226	0.893208	13	0.849784	0.401221
Test 28	8	3	0.146804	0.884419	3	0.208349	0.83658	1	0.38896	0.700473	5	0.208349	0.83658
Test 29	21	6	0.138063	0.890901	8	0.0646311	0.948798	2	0.118935	0.905937	12	0.272249	0.786867
Test 30	7	4	0.733345	0.470169	4	0.240693	0.811756	3	0.843989	0.406679	5	0.183474	0.855906
Interval =1100 m
Test 1	16	6	0.0101962	0.991924	6	0.0694544	0.945035	3	0.217543	0.829085	9	0.24481	0.808075
Test 2	12	4	0.291741	0.772493	3	0.611019	0.545789	1	0.0569103	0.954994	6	0.0597623	0.952741
Test 3	20	6	0.240219	0.811452	6	0.456569	0.65058	2	0.0613541	0.951399	10	0.173616	0.863089
Test 4	11	6	0.857423	0.398242	7	0.779989	0.441717	4	0.800133	0.43014	9	1.03158	0.310796
Test 5	16	8	0.770779	0.446161	7	0.24481	0.808075	3	0.217543	0.829085	12	0.724323	0.473823
Test 6	20	9	0.537927	0.593764	8	0.192056	0.848721	4	0.0752084	0.940443	13	0.12686	0.89972
Test 7	23	9	0.186291	0.853135	8	0.167097	0.868115	3	0.18856	0.851368	14	0.120226	0.904891
Test 8	18	8	0.470727	0.640675	7	0.135917	0.892644	2	0.0654212	0.948201	13	0.57596	0.568226
Test 9	8	3	0.146804	0.884419	3	0.208349	0.83658	1	0.38896	0.700473	5	0.208349	0.83658
Test 10	12	4	0.291741	0.772493	6	0.0597623	0.952741	2	0.434478	0.667051	8	0.111473	0.911984
Test 11	13	4	0.340203	0.735998	3	0.771198	0.446428	1	0.145078	0.885588	6	0.294464	0.770366
Test 12	16	6	0.0101962	0.991924	6	0.0694544	0.945035	2	0.209755	0.83511	10	0.0694544	0.945035
Test 13	16	6	0.0101962	0.991924	9	0.499413	0.620705	2	0.209755	0.83511	13	1.17714	0.247314
Test 14	15	6	0.148457	0.882886	6	0.227314	0.821582	2	0.289381	0.7741	10	0.168826	0.866964
Test 15	12	4	0.291741	0.772493	3	0.611019	0.545789	1	0.0569103	0.954994	6	0.0597623	0.952741
Test 16	17	6	0.117943	0.906787	10	0.677319	0.502656	3	0.29796	0.767496	13	0.849784	0.401221
Test 17	18	8	0.470727	0.640675	7	0.135917	0.892644	2	0.0654212	0.948201	13	0.57596	0.568226
Test 18	13	8	1.36535	0.181971	5	0.160866	0.873243	3	0.0563431	0.95543	10	0.771198	0.446428
Test 19	16	6	0.0101962	0.991924	5	0.314652	0.754949	2	0.209755	0.83511	9	0.24481	0.808075
Test 20	10	6	1.10539	0.2784	7	1.10168	0.279979	4	0.94165	0.354426	9	1.65643	0.1088
Test 21	10	4	0.0419767	0.966815	6	0.534787	0.597019	2	0.225587	0.823161	8	0.852428	0.401209
Test 22	13	4	0.340203	0.735998	3	0.771198	0.446428	1	0.145078	0.885588	6	0.294464	0.770366
Test 23	16	6	0.0101962	0.991924	9	0.499413	0.620705	3	0.217543	0.829085	12	0.724323	0.473823
Test 24	11	4	0.13289	0.895198	6	0.279855	0.781575	3	0.272188	0.787406	7	0.0779989	0.938365
Test 25	13	5	0.0235404	0.98137	6	0.135907	0.892774	2	0.465607	0.644751	9	0.284233	0.778122
Test 26	11	6	0.857423	0.398242	6	0.279855	0.781575	3	0.272188	0.787406	9	1.03158	0.310796
Test 27	15	8	0.9442	0.35193	7	0.0818231	0.935282	4	0.347046	0.73076	11	0.589043	0.559844
Test 28	14	6	0.298723	0.767083	7	0.0965725	0.923668	2	0.374511	0.710495	11	0.918042	0.365465
Test 29	9	6	1.41654	0.168052	6	0.845325	0.405359	4	1.10302	0.279752	8	1.47824	0.150915
Test 30	17	8	0.614096	0.543123	7	0.282216	0.77944	3	0.29796	0.767496	12	0.449974	0.655504
Interval =1200 m
Test 1	13	6	0.463727	0.646083	5	0.160866	0.873243	3	0.0563431	0.95543	8	0.160866	0.873243
Test 2	16	6	0.0101962	0.991924	10	0.883063	0.383404	3	0.217543	0.829085	13	1.17714	0.247314
Test 3	11	4	0.13289	0.895198	3	0.435778	0.666224	1	0.0397193	0.968589	6	0.203531	0.840142
Test 4	11	3	0.167419	0.868202	3	0.435778	0.666224	1	0.0397193	0.968589	5	0.279855	0.781575
Test 5	11	4	0.13289	0.895198	4	0.0779989	0.938365	2	0.334	0.740783	6	0.203531	0.840142
Test 6	11	5	0.363755	0.718679	5	0.203531	0.840142	2	0.334	0.740783	8	0.435778	0.666224
Test 7	12	4	0.291741	0.772493	5	0.34964	0.729052	2	0.434478	0.667051	7	0.34964	0.729052
Test 8	15	6	0.148457	0.882886	6	0.227314	0.821582	3	0.131999	0.895787	9	0.227314	0.821582
Test 9	18	6	0.237328	0.813748	5	0.57596	0.568226	2	0.0654212	0.948201	9	0.152049	0.879997
Test 10	16	8	0.770779	0.446161	8	0.126754	0.899882	3	0.217543	0.829085	13	1.17714	0.247314
Test 11	16	7	0.392172	0.697379	5	0.314652	0.754949	3	0.217543	0.829085	9	0.24481	0.808075
Test 12	18	8	0.470727	0.640675	8	0.188431	0.851597	2	0.0654212	0.948201	14	0.966373	0.340305
Test 13	18	7	0.121239	0.904176	8	0.188431	0.851597	3	0.373627	0.710873	12	0.211925	0.833361
Test 14	14	7	0.714651	0.480006	8	0.507345	0.615392	4	0.447896	0.657246	11	0.918042	0.365465
Test 15	10	4	0.0419767	0.966815	5	0.01353	0.989301	3	0.393181	0.697164	6	0.287962	0.775496
Test 16	17	6	0.117943	0.906787	6	0.0764153	0.939524	2	0.135226	0.893208	10	0.282216	0.77944
Test 17	17	8	0.614096	0.543123	9	0.317468	0.752775	4	0.16344	0.871112	13	0.849784	0.401221
Test 18	12	4	0.291741	0.772493	4	0.111473	0.911984	2	0.434478	0.667051	6	0.0597623	0.952741
Test 19	11	5	0.363755	0.718679	6	0.279855	0.781575	3	0.272188	0.787406	8	0.435778	0.666224
Test 20	13	4	0.340203	0.735998	5	0.160866	0.873243	1	0.145078	0.885588	8	0.160866	0.873243
Test 21	16	8	0.770779	0.446161	5	0.314652	0.754949	3	0.217543	0.829085	10	0.0694544	0.945035
Test 22	16	6	0.0101962	0.991924	8	0.126754	0.899882	2	0.209755	0.83511	12	0.724323	0.473823
Test 23	10	5	0.56574	0.576076	5	0.01353	0.989301	3	0.393181	0.697164	7	0.243229	0.809601
Test 24	17	9	0.978715	0.334438	7	0.282216	0.77944	4	0.16344	0.871112	12	0.449974	0.655504
Test 25	15	4	0.0673755	0.946689	2	1.59161	0.121008	1	0.299112	0.766731	5	1.11847	0.271441
Test 26	13	7	0.904267	0.372828	5	0.160866	0.873243	3	0.0563431	0.95543	9	0.284233	0.778122
Test 27	13	4	0.340203	0.735998	4	0.284233	0.778122	1	0.145078	0.885588	7	0.135907	0.892774
Test 28	17	7	0.251451	0.802936	6	0.0764153	0.939524	2	0.135226	0.893208	11	0.0764153	0.939524
Test 29	11	5	0.363755	0.718679	6	0.279855	0.781575	3	0.272188	0.787406	8	0.435778	0.666224
Test 30	13	7	0.904267	0.372828	5	0.160866	0.873243	3	0.0563431	0.95543	9	0.284233	0.778122
Interval =1300 m
Test 1	9	3	0.338738	0.737427	3	0.0301902	0.976137	2	0.108381	0.914495	4	0.262291	0.795088
Test 2	15	7	0.545538	0.589053	9	0.702608	0.487227	3	0.131999	0.895787	13	1.59161	0.121008
Test 3	16	4	0.0541188	0.957157	6	0.0694544	0.945035	1	0.366388	0.716346	9	0.24481	0.808075
Test 4	16	9	1.1564	0.255577	8	0.126754	0.899882	4	0.252464	0.802203	13	1.17714	0.247314
Test 5	12	5	0.18497	0.854498	6	0.0597623	0.952741	3	0.160381	0.873656	8	0.111473	0.911984
Test 6	21	8	0.100025	0.920837	7	0.245697	0.807205	2	0.118935	0.905937	13	0.0646311	0.948798
Test 7	16	8	0.770779	0.446161	6	0.0694544	0.945035	2	0.209755	0.83511	12	0.724323	0.473823
Test 8	12	4	0.291741	0.772493	6	0.0597623	0.952741	2	0.434478	0.667051	8	0.111473	0.911984
Test 9	13	5	0.0235404	0.98137	3	0.771198	0.446428	2	0.465607	0.644751	6	0.294464	0.770366
Test 10	9	5	0.801519	0.429829	4	0.291435	0.772946	2	0.108381	0.914495	7	0.653471	0.518979
Test 11	13	5	0.0235404	0.98137	8	0.735388	0.467631	2	0.465607	0.644751	11	1.33934	0.190197
Test 12	20	7	0.113414	0.910299	8	0.192056	0.848721	2	0.0613541	0.951399	13	0.12686	0.89972
Test 13	11	5	0.363755	0.718679	4	0.0779989	0.938365	2	0.334	0.740783	7	0.0779989	0.938365
Test 14	16	6	0.0101962	0.991924	6	0.0694544	0.945035	2	0.209755	0.83511	10	0.0694544	0.945035
Test 15	13	6	0.463727	0.646083	4	0.284233	0.778122	2	0.465607	0.644751	8	0.160866	0.873243
Test 16	20	7	0.113414	0.910299	6	0.456569	0.65058	2	0.0613541	0.951399	11	0.140894	0.888698
Test 17	12	4	0.291741	0.772493	6	0.0597623	0.952741	2	0.434478	0.667051	8	0.111473	0.911984
Test 18	16	6	0.0101962	0.991924	4	0.724323	0.473823	1	0.366388	0.716346	9	0.24481	0.808075
Test 19	14	6	0.298723	0.767083	5	0.0109946	0.991296	2	0.374511	0.710495	9	0.0109946	0.991296
Test 20	13	4	0.340203	0.735998	3	0.771198	0.446428	2	0.465607	0.644751	5	0.735388	0.467631
Test 21	13	5	0.0235404	0.98137	5	0.160866	0.873243	2	0.465607	0.644751	8	0.160866	0.873243
Test 22	12	4	0.291741	0.772493	3	0.611019	0.545789	2	0.434478	0.667051	5	0.518432	0.60796
Test 23	17	7	0.251451	0.802936	8	0.0373492	0.970419	3	0.29796	0.767496	12	0.449974	0.655504
Test 24	13	6	0.463727	0.646083	5	0.160866	0.873243	2	0.465607	0.644751	9	0.284233	0.778122
Test 25	21	8	0.100025	0.920837	9	0.272249	0.786867	3	0.309784	0.758375	14	0.245697	0.807205
Test 26	10	4	0.0419767	0.966815	5	0.01353	0.989301	2	0.225587	0.823161	7	0.243229	0.809601
Test 27	11	5	0.363755	0.718679	3	0.435778	0.666224	2	0.334	0.740783	6	0.203531	0.840142
Test 28	14	7	0.714651	0.480006	8	0.507345	0.615392	3	0.0408841	0.967642	12	1.47163	0.150888
Test 29	14	4	0.19837	0.844011	3	0.918042	0.365465	1	0.225568	0.822972	6	0.507345	0.615392
Test 30	10	4	0.0419767	0.966815	3	0.243229	0.809601	2	0.225587	0.823161	5	0.01353	0.989301
Interval =1400 m
Test 1	10	4	0.0419767	0.966815	2	0.852428	0.401209	1	0.14564	0.885249	5	0.01353	0.989301
Test 2	13	6	0.463727	0.646083	5	0.160866	0.873243	2	0.465607	0.644751	9	0.284233	0.778122
Test 3	14	3	0.258058	0.798015	4	0.442814	0.660879	1	0.225568	0.822972	6	0.507345	0.615392
Test 4	11	4	0.13289	0.895198	6	0.279855	0.781575	2	0.334	0.740783	8	0.435778	0.666224
Test 5	16	6	0.0101962	0.991924	5	0.314652	0.754949	1	0.366388	0.716346	10	0.0694544	0.945035
Test 6	12	3	0.0133468	0.989439	6	0.0597623	0.952741	1	0.0569103	0.954994	8	0.111473	0.911984
Test 7	17	6	0.117943	0.906787	9	0.317468	0.752775	2	0.135226	0.893208	13	0.849784	0.401221
Test 8	15	8	0.9442	0.35193	7	0.0818231	0.935282	3	0.131999	0.895787	12	1.05296	0.300009
Test 9	14	7	0.714651	0.480006	4	0.442814	0.660879	3	0.0408841	0.967642	8	0.313043	0.75628
Test 10	14	5	0.124075	0.902032	3	0.918042	0.365465	2	0.374511	0.710495	6	0.507345	0.615392
Test 11	10	4	0.0419767	0.966815	3	0.243229	0.809601	2	0.225587	0.823161	5	0.01353	0.989301
Test 12	13	6	0.463727	0.646083	5	0.160866	0.873243	3	0.0563431	0.95543	8	0.160866	0.873243
Test 13	12	4	0.291741	0.772493	6	0.0597623	0.952741	2	0.434478	0.667051	8	0.111473	0.911984
Test 14	12	4	0.291741	0.772493	6	0.0597623	0.952741	2	0.434478	0.667051	8	0.111473	0.911984
Test 15	14	4	0.19837	0.844011	5	0.0109946	0.991296	2	0.374511	0.710495	7	0.0965725	0.923668
Test 16	16	7	0.392172	0.697379	9	0.499413	0.620705	3	0.217543	0.829085	13	1.17714	0.247314
Test 17	16	6	0.0101962	0.991924	6	0.0694544	0.945035	3	0.217543	0.829085	9	0.24481	0.808075
Test 18	11	4	0.13289	0.895198	2	1.03158	0.310796	1	0.0397193	0.968589	5	0.279855	0.781575
Test 19	11	4	0.13289	0.895198	4	0.0779989	0.938365	2	0.334	0.740783	6	0.203531	0.840142
Test 20	15	6	0.148457	0.882886	6	0.227314	0.821582	3	0.131999	0.895787	9	0.227314	0.821582
Test 21	15	5	0.260193	0.796332	9	0.702608	0.487227	2	0.289381	0.7741	12	1.05296	0.300009
Test 22	18	7	0.121239	0.904176	7	0.135917	0.892644	3	0.373627	0.710873	11	0.135917	0.892644
Test 23	19	9	0.672593	0.505386	8	0.328564	0.744337	3	0.444878	0.658999	14	0.693551	0.492295
Test 24	15	8	0.9442	0.35193	5	0.168826	0.866964	2	0.289381	0.7741	11	0.589043	0.559844
Test 25	6	3	0.323756	0.748927	2	0.098204	0.922586	1	0.581	0.566657	4	0.098204	0.922586
Test 26	19	10	1.00889	0.31958	8	0.328564	0.744337	4	0	1	14	0.693551	0.492295
Test 27	14	4	0.19837	0.844011	5	0.0109946	0.991296	1	0.225568	0.822972	8	0.313043	0.75628
Test 28	7	3	0.0698424	0.944875	3	0.412616	0.683405	2	0.158175	0.875589	4	0.412616	0.683405
Test 29	14	6	0.298723	0.767083	9	0.934541	0.357024	4	0.447896	0.657246	11	0.918042	0.365465
Test 30	13	4	0.340203	0.735998	4	0.284233	0.778122	1	0.145078	0.885588	7	0.135907	0.892774
Interval =1500 m
Test 1	13	4	0.340203	0.735998	3	0.771198	0.446428	2	0.465607	0.644751	5	0.735388	0.467631
Test 2	11	3	0.167419	0.868202	2	1.03158	0.310796	1	0.0397193	0.968589	4	0.779989	0.441717
Test 3	18	7	0.121239	0.904176	8	0.188431	0.851597	3	0.373627	0.710873	12	0.211925	0.833361
Test 4	9	4	0.237487	0.814072	3	0.0301902	0.976137	2	0.108381	0.914495	5	0.291435	0.772946
Test 5	14	5	0.124075	0.902032	4	0.442814	0.660879	2	0.374511	0.710495	7	0.0965725	0.923668
Test 6	15	5	0.260193	0.796332	7	0.0818231	0.935282	2	0.289381	0.7741	10	0.168826	0.866964
Test 7	16	9	1.1564	0.255577	6	0.0694544	0.945035	3	0.217543	0.829085	12	0.724323	0.473823
Test 8	18	8	0.470727	0.640675	7	0.135917	0.892644	3	0.373627	0.710873	12	0.211925	0.833361
Test 9	11	5	0.363755	0.718679	4	0.0779989	0.938365	2	0.334	0.740783	7	0.0779989	0.938365
Test 10	10	3	0.336403	0.739075	6	0.534787	0.597019	1	0.14564	0.885249	8	0.852428	0.401209
Test 11	10	4	0.0419767	0.966815	2	0.852428	0.401209	2	0.225587	0.823161	4	0.534787	0.597019
Test 12	14	5	0.124075	0.902032	5	0.0109946	0.991296	2	0.374511	0.710495	8	0.313043	0.75628
Test 13	8	3	0.146804	0.884419	3	0.208349	0.83658	1	0.38896	0.700473	5	0.208349	0.83658
Test 14	13	4	0.340203	0.735998	5	0.160866	0.873243	1	0.145078	0.885588	8	0.160866	0.873243
Test 15	8	4	0.46207	0.647874	5	0.560939	0.579642	2	0.0188554	0.9851	7	1.273	0.214282
Test 16	13	5	0.0235404	0.98137	3	0.771198	0.446428	2	0.465607	0.644751	6	0.294464	0.770366
Test 17	18	7	0.121239	0.904176	8	0.188431	0.851597	3	0.373627	0.710873	12	0.211925	0.833361
Test 18	8	4	0.46207	0.647874	5	0.560939	0.579642	2	0.0188554	0.9851	7	1.273	0.214282
Test 19	10	6	1.10539	0.2784	7	1.10168	0.279979	4	0.94165	0.354426	9	1.65643	0.1088
Test 20	9	4	0.237487	0.814072	5	0.262291	0.795088	3	0.525613	0.603447	6	0.0301902	0.976137
Test 21	6	2	0.418622	0.679215	3	0.131516	0.896463	1	0.581	0.566657	4	0.098204	0.922586
Test 22	20	7	0.113414	0.910299	6	0.456569	0.65058	2	0.0613541	0.951399	11	0.140894	0.888698
Test 23	8	2	0.123417	0.902726	5	0.560939	0.579642	1	0.38896	0.700473	6	0.431826	0.669428
Test 24	11	5	0.363755	0.718679	5	0.203531	0.840142	2	0.334	0.740783	8	0.435778	0.666224
Test 25	10	4	0.0419767	0.966815	7	1.10168	0.279979	2	0.225587	0.823161	9	1.65643	0.1088
Test 26	16	7	0.392172	0.697379	6	0.0694544	0.945035	2	0.209755	0.83511	11	0.314652	0.754949
Test 27	14	6	0.298723	0.767083	7	0.0965725	0.923668	3	0.0408841	0.967642	10	0.442814	0.660879
Test 28	11	3	0.167419	0.868202	5	0.203531	0.840142	1	0.0397193	0.968589	7	0.0779989	0.938365
Test 29	11	5	0.363755	0.718679	5	0.203531	0.840142	3	0.272188	0.787406	7	0.0779989	0.938365
Test 30	16	7	0.392172	0.697379	7	0.24481	0.808075	3	0.217543	0.829085	11	0.314652	0.754949
Interval =1600 m
Test 1	11	3	0.167419	0.868202	2	1.03158	0.310796	1	0.0397193	0.968589	4	0.779989	0.441717
Test 2	16	5	0.344657	0.732475	9	0.499413	0.620705	2	0.209755	0.83511	12	0.724323	0.473823
Test 3	15	6	0.148457	0.882886	8	0.306836	0.760896	2	0.289381	0.7741	12	1.05296	0.300009
Test 4	16	6	0.0101962	0.991924	4	0.724323	0.473823	2	0.209755	0.83511	8	0.126754	0.899882
Test 5	8	2	0.123417	0.902726	2	0.431826	0.669428	1	0.38896	0.700473	3	0.560939	0.579642
Test 6	15	6	0.148457	0.882886	6	0.227314	0.821582	2	0.289381	0.7741	10	0.168826	0.866964
Test 7	11	6	0.857423	0.398242	6	0.279855	0.781575	3	0.272188	0.787406	9	1.03158	0.310796
Test 8	15	5	0.260193	0.796332	5	0.168826	0.866964	2	0.289381	0.7741	8	0.0818231	0.935282
Test 9	13	6	0.463727	0.646083	8	0.735388	0.467631	3	0.0563431	0.95543	11	1.33934	0.190197
Test 10	9	4	0.237487	0.814072	6	0.845325	0.405359	2	0.108381	0.914495	8	1.47824	0.150915
Test 11	13	3	0.127959	0.899008	4	0.284233	0.778122	2	0.465607	0.644751	5	0.735388	0.467631
Test 12	14	7	0.714651	0.480006	5	0.0109946	0.991296	2	0.374511	0.710495	10	0.442814	0.660879
Test 13	11	3	0.167419	0.868202	4	0.0779989	0.938365	2	0.334	0.740783	5	0.279855	0.781575
Test 14	12	4	0.291741	0.772493	6	0.0597623	0.952741	2	0.434478	0.667051	8	0.111473	0.911984
Test 15	12	4	0.291741	0.772493	4	0.111473	0.911984	2	0.434478	0.667051	6	0.0597623	0.952741
Test 16	12	5	0.18497	0.854498	4	0.111473	0.911984	2	0.434478	0.667051	7	0.34964	0.729052
Test 17	13	5	0.0235404	0.98137	3	0.771198	0.446428	2	0.465607	0.644751	6	0.294464	0.770366
Test 18	10	3	0.336403	0.739075	5	0.01353	0.989301	2	0.225587	0.823161	6	0.287962	0.775496
Test 19	15	5	0.260193	0.796332	4	0.589043	0.559844	2	0.289381	0.7741	7	0.306836	0.760896
Test 20	11	6	0.857423	0.398242	6	0.279855	0.781575	3	0.272188	0.787406	9	1.03158	0.310796
Test 21	19	7	0	1	8	0.328564	0.744337	3	0.444878	0.658999	12	3.50547e-16	1
Test 22	15	6	0.148457	0.882886	8	0.306836	0.760896	2	0.289381	0.7741	12	1.05296	0.300009
Test 23	10	4	0.0419767	0.966815	4	0.287962	0.775496	2	0.225587	0.823161	6	0.287962	0.775496
Test 24	15	6	0.148457	0.882886	4	0.589043	0.559844	2	0.289381	0.7741	8	0.0818231	0.935282
Test 25	16	7	0.392172	0.697379	7	0.24481	0.808075	2	0.209755	0.83511	12	0.724323	0.473823
Test 26	12	5	0.18497	0.854498	7	0.518432	0.60796	3	0.160381	0.873656	9	0.611019	0.545789
Test 27	12	4	0.291741	0.772493	2	1.19323	0.242131	1	0.0569103	0.954994	5	0.518432	0.60796
Test 28	9	3	0.338738	0.737427	3	0.0301902	0.976137	2	0.108381	0.914495	4	0.262291	0.795088
Test 29	13	6	0.463727	0.646083	7	0.294464	0.770366	3	0.0563431	0.95543	10	0.771198	0.446428
Test 30	16	4	0.0541188	0.957157	7	0.24481	0.808075	2	0.209755	0.83511	9	0.24481	0.808075
Interval =1700 m
Test 1	10	3	0.336403	0.739075	5	0.01353	0.989301	1	0.14564	0.885249	7	0.243229	0.809601
Test 2	14	6	0.298723	0.767083	8	0.507345	0.615392	3	0.0408841	0.967642	11	0.918042	0.365465
Test 3	13	5	0.0235404	0.98137	5	0.160866	0.873243	2	0.465607	0.644751	8	0.160866	0.873243
Test 4	14	5	0.124075	0.902032	6	0.313043	0.75628	3	0.0408841	0.967642	8	0.313043	0.75628
Test 5	6	3	0.323756	0.748927	3	0.131516	0.896463	1	0.581	0.566657	5	0.763063	0.452861
Test 6	10	4	0.0419767	0.966815	6	0.534787	0.597019	2	0.225587	0.823161	8	0.852428	0.401209
Test 7	7	5	1.49396	0.147701	5	0.954065	0.349186	3	0.843989	0.406679	7	2.85434	0.00854368
Test 8	13	3	0.127959	0.899008	2	1.33934	0.190197	1	0.145078	0.885588	4	1.20799	0.236186
Test 9	14	5	0.124075	0.902032	3	0.918042	0.365465	2	0.374511	0.710495	6	0.507345	0.615392
Test 10	10	4	0.0419767	0.966815	5	0.01353	0.989301	2	0.225587	0.823161	7	0.243229	0.809601
Test 11	14	4	0.19837	0.844011	5	0.0109946	0.991296	1	0.225568	0.822972	8	0.313043	0.75628
Test 12	12	3	0.0133468	0.989439	1	1.94688	0.060965	1	0.0569103	0.954994	3	1.54705	0.132337
Test 13	13	4	0.340203	0.735998	3	0.771198	0.446428	1	0.145078	0.885588	6	0.294464	0.770366
Test 14	17	8	0.614096	0.543123	9	0.317468	0.752775	4	0.16344	0.871112	13	0.849784	0.401221
Test 15	14	5	0.124075	0.902032	6	0.313043	0.75628	2	0.374511	0.710495	9	0.0109946	0.991296
Test 16	16	8	0.770779	0.446161	6	0.0694544	0.945035	3	0.217543	0.829085	11	0.314652	0.754949
Test 17	18	7	0.121239	0.904176	6	0.211925	0.833361	3	0.373627	0.710873	10	0.188431	0.851597
Test 18	13	4	0.340203	0.735998	3	0.771198	0.446428	2	0.465607	0.644751	5	0.735388	0.467631
Test 19	15	6	0.148457	0.882886	6	0.227314	0.821582	3	0.131999	0.895787	9	0.227314	0.821582
Test 20	12	6	0.647661	0.52213	5	0.34964	0.729052	2	0.434478	0.667051	9	0.611019	0.545789
Test 21	18	7	0.121239	0.904176	7	0.135917	0.892644	3	0.373627	0.710873	11	0.135917	0.892644
Test 22	14	5	0.124075	0.902032	7	0.0965725	0.923668	2	0.374511	0.710495	10	0.442814	0.660879
Test 23	9	4	0.237487	0.814072	4	0.291435	0.772946	2	0.108381	0.914495	6	0.0301902	0.976137
Test 24	9	4	0.237487	0.814072	4	0.291435	0.772946	2	0.108381	0.914495	6	0.0301902	0.976137
Test 25	7	4	0.733345	0.470169	5	0.954065	0.349186	3	0.843989	0.406679	6	1.03628	0.309992
Test 26	11	4	0.13289	0.895198	5	0.203531	0.840142	1	0.0397193	0.968589	8	0.435778	0.666224
Test 27	13	6	0.463727	0.646083	4	0.284233	0.778122	1	0.145078	0.885588	9	0.284233	0.778122
Test 28	11	4	0.13289	0.895198	4	0.0779989	0.938365	2	0.334	0.740783	6	0.203531	0.840142
Test 29	12	5	0.18497	0.854498	5	0.34964	0.729052	2	0.434478	0.667051	8	0.111473	0.911984
Test 30	11	5	0.363755	0.718679	6	0.279855	0.781575	2	0.334	0.740783	9	1.03158	0.310796
Interval =1800 m
Test 1	13	4	0.340203	0.735998	3	0.771198	0.446428	2	0.465607	0.644751	5	0.735388	0.467631
Test 2	16	8	0.770779	0.446161	6	0.0694544	0.945035	2	0.209755	0.83511	12	0.724323	0.473823
Test 3	8	4	0.46207	0.647874	3	0.208349	0.83658	2	0.0188554	0.9851	5	0.208349	0.83658
Test 4	14	6	0.298723	0.767083	6	0.313043	0.75628	3	0.0408841	0.967642	9	0.0109946	0.991296
Test 5	16	5	0.344657	0.732475	4	0.724323	0.473823	1	0.366388	0.716346	8	0.126754	0.899882
Test 6	9	3	0.338738	0.737427	5	0.262291	0.795088	2	0.108381	0.914495	6	0.0301902	0.976137
Test 7	15	6	0.148457	0.882886	7	0.0818231	0.935282	2	0.289381	0.7741	11	0.589043	0.559844
Test 8	16	9	1.1564	0.255577	8	0.126754	0.899882	4	0.252464	0.802203	13	1.17714	0.247314
Test 9	4	3	1.17216	0.253669	3	0.726968	0.474911	2	0.723716	0.476866	4	2.38138	0.0263276
Test 10	15	5	0.260193	0.796332	8	0.306836	0.760896	2	0.289381	0.7741	11	0.589043	0.559844
Test 11	12	6	0.647661	0.52213	5	0.34964	0.729052	1	0.0569103	0.954994	10	1.19323	0.242131
Test 12	14	5	0.124075	0.902032	7	0.0965725	0.923668	2	0.374511	0.710495	10	0.442814	0.660879
Test 13	14	7	0.714651	0.480006	5	0.0109946	0.991296	2	0.374511	0.710495	10	0.442814	0.660879
Test 14	12	6	0.647661	0.52213	5	0.34964	0.729052	1	0.0569103	0.954994	10	1.19323	0.242131
Test 15	11	4	0.13289	0.895198	5	0.203531	0.840142	1	0.0397193	0.968589	8	0.435778	0.666224
Test 16	13	4	0.340203	0.735998	5	0.160866	0.873243	2	0.465607	0.644751	7	0.135907	0.892774
Test 17	18	7	0.121239	0.904176	7	0.135917	0.892644	3	0.373627	0.710873	11	0.135917	0.892644
Test 18	11	4	0.13289	0.895198	5	0.203531	0.840142	2	0.334	0.740783	7	0.0779989	0.938365
Test 19	9	4	0.237487	0.814072	6	0.845325	0.405359	2	0.108381	0.914495	8	1.47824	0.150915
Test 20	12	6	0.647661	0.52213	4	0.111473	0.911984	2	0.434478	0.667051	8	0.111473	0.911984
Test 21	11	4	0.13289	0.895198	4	0.0779989	0.938365	2	0.334	0.740783	6	0.203531	0.840142
Test 22	14	5	0.124075	0.902032	8	0.507345	0.615392	2	0.374511	0.710495	11	0.918042	0.365465
Test 23	15	6	0.148457	0.882886	10	1.11847	0.271441	3	0.131999	0.895787	13	1.59161	0.121008
Test 24	15	6	0.148457	0.882886	8	0.306836	0.760896	2	0.289381	0.7741	12	1.05296	0.300009
Test 25	11	5	0.363755	0.718679	3	0.435778	0.666224	2	0.334	0.740783	6	0.203531	0.840142
Test 26	14	5	0.124075	0.902032	6	0.313043	0.75628	2	0.374511	0.710495	9	0.0109946	0.991296
Test 27	13	6	0.463727	0.646083	9	1.20799	0.236186	3	0.0563431	0.95543	12	2.06549	0.047323
Test 28	21	8	0.100025	0.920837	8	0.0646311	0.948798	3	0.309784	0.758375	13	0.0646311	0.948798
Test 29	12	3	0.0133468	0.989439	3	0.611019	0.545789	1	0.0569103	0.954994	5	0.518432	0.60796
Test 30	19	6	0.348991	0.729074	6	0.338316	0.737037	2	0	1	10	3.44588e-16	1
Interval =1900 m
Test 1	16	5	0.344657	0.732475	5	0.314652	0.754949	1	0.366388	0.716346	9	0.24481	0.808075
Test 2	11	5	0.363755	0.718679	3	0.435778	0.666224	1	0.0397193	0.968589	7	0.0779989	0.938365
Test 3	12	5	0.18497	0.854498	4	0.111473	0.911984	1	0.0569103	0.954994	8	0.111473	0.911984
Test 4	10	4	0.0419767	0.966815	4	0.287962	0.775496	2	0.225587	0.823161	6	0.287962	0.775496
Test 5	8	3	0.146804	0.884419	4	0.0470032	0.96287	1	0.38896	0.700473	6	0.431826	0.669428
Test 6	15	6	0.148457	0.882886	5	0.168826	0.866964	2	0.289381	0.7741	9	0.227314	0.821582
Test 7	14	5	0.124075	0.902032	5	0.0109946	0.991296	2	0.374511	0.710495	8	0.313043	0.75628
Test 8	9	3	0.338738	0.737427	2	0.653471	0.518979	1	0.261732	0.795515	4	0.262291	0.795088
Test 9	14	5	0.124075	0.902032	5	0.0109946	0.991296	2	0.374511	0.710495	8	0.313043	0.75628
Test 10	17	9	0.978715	0.334438	6	0.0764153	0.939524	3	0.29796	0.767496	12	0.449974	0.655504
Test 11	13	7	0.904267	0.372828	7	0.294464	0.770366	4	0.555984	0.582213	10	0.771198	0.446428
Test 12	17	7	0.251451	0.802936	5	0.449974	0.655504	3	0.29796	0.767496	9	0.0373492	0.970419
Test 13	10	4	0.0419767	0.966815	6	0.534787	0.597019	2	0.225587	0.823161	8	0.852428	0.401209
Test 14	11	6	0.857423	0.398242	5	0.203531	0.840142	3	0.272188	0.787406	8	0.435778	0.666224
Test 15	8	3	0.146804	0.884419	4	0.0470032	0.96287	1	0.38896	0.700473	6	0.431826	0.669428
Test 16	10	4	0.0419767	0.966815	5	0.01353	0.989301	1	0.14564	0.885249	8	0.852428	0.401209
Test 17	13	5	0.0235404	0.98137	7	0.294464	0.770366	2	0.465607	0.644751	10	0.771198	0.446428
Test 18	6	4	1.09639	0.283788	3	0.131516	0.896463	2	0.313514	0.756599	5	0.763063	0.452861
Test 19	5	2	0.172801	0.86432	2	0.426794	0.673498	1	0.426427	0.673761	3	0.426794	0.673498
Test 20	13	5	0.0235404	0.98137	4	0.284233	0.778122	1	0.145078	0.885588	8	0.160866	0.873243
Test 21	14	5	0.124075	0.902032	8	0.507345	0.615392	3	0.0408841	0.967642	10	0.442814	0.660879
Test 22	12	4	0.291741	0.772493	5	0.34964	0.729052	2	0.434478	0.667051	7	0.34964	0.729052
Test 23	13	5	0.0235404	0.98137	6	0.135907	0.892774	2	0.465607	0.644751	9	0.284233	0.778122
Test 24	11	6	0.857423	0.398242	7	0.779989	0.441717	4	0.800133	0.43014	9	1.03158	0.310796
Test 25	12	4	0.291741	0.772493	6	0.0597623	0.952741	1	0.0569103	0.954994	9	0.611019	0.545789
Test 26	11	4	0.13289	0.895198	5	0.203531	0.840142	1	0.0397193	0.968589	8	0.435778	0.666224
Test 27	10	4	0.0419767	0.966815	6	0.534787	0.597019	2	0.225587	0.823161	8	0.852428	0.401209
Test 28	8	3	0.146804	0.884419	2	0.431826	0.669428	1	0.38896	0.700473	4	0.0470032	0.96287
Test 29	11	3	0.167419	0.868202	4	0.0779989	0.938365	1	0.0397193	0.968589	6	0.203531	0.840142
Test 30	16	8	0.770779	0.446161	6	0.0694544	0.945035	3	0.217543	0.829085	11	0.314652	0.754949
Interval =2000 m
Test 1	14	5	0.124075	0.902032	6	0.313043	0.75628	1	0.225568	0.822972	10	0.442814	0.660879
Test 2	11	5	0.363755	0.718679	3	0.435778	0.666224	2	0.334	0.740783	6	0.203531	0.840142
Test 3	15	6	0.148457	0.882886	7	0.0818231	0.935282	2	0.289381	0.7741	11	0.589043	0.559844
Test 4	10	5	0.56574	0.576076	6	0.534787	0.597019	3	0.393181	0.697164	8	0.852428	0.401209
Test 5	12	5	0.18497	0.854498	6	0.0597623	0.952741	2	0.434478	0.667051	9	0.611019	0.545789
Test 6	9	4	0.237487	0.814072	6	0.845325	0.405359	3	0.525613	0.603447	7	0.653471	0.518979
Test 7	8	3	0.146804	0.884419	3	0.208349	0.83658	1	0.38896	0.700473	5	0.208349	0.83658
Test 8	19	7	0	1	6	0.338316	0.737037	2	0	1	11	0.328564	0.744337
Test 9	10	2	0.238592	0.81316	4	0.287962	0.775496	1	0.14564	0.885249	5	0.01353	0.989301
Test 10	6	3	0.323756	0.748927	4	0.608865	0.548335	2	0.313514	0.756599	5	0.763063	0.452861
Test 11	15	5	0.260193	0.796332	5	0.168826	0.866964	2	0.289381	0.7741	8	0.0818231	0.935282
Test 12	14	7	0.714651	0.480006	4	0.442814	0.660879	1	0.225568	0.822972	10	0.442814	0.660879
Test 13	8	4	0.46207	0.647874	4	0.0470032	0.96287	2	0.0188554	0.9851	6	0.431826	0.669428
Test 14	12	5	0.18497	0.854498	5	0.34964	0.729052	2	0.434478	0.667051	8	0.111473	0.911984
Test 15	10	4	0.0419767	0.966815	5	0.01353	0.989301	1	0.14564	0.885249	8	0.852428	0.401209
Test 16	14	5	0.124075	0.902032	8	0.507345	0.615392	3	0.0408841	0.967642	10	0.442814	0.660879
Test 17	15	5	0.260193	0.796332	9	0.702608	0.487227	3	0.131999	0.895787	11	0.589043	0.559844
Test 18	6	3	0.323756	0.748927	2	0.098204	0.922586	1	0.581	0.566657	4	0.098204	0.922586
Test 19	14	6	0.298723	0.767083	5	0.0109946	0.991296	3	0.0408841	0.967642	8	0.313043	0.75628
Test 20	7	4	0.733345	0.470169	3	0.412616	0.683405	1	0.528493	0.601818	6	1.03628	0.309992
Test 21	12	5	0.18497	0.854498	4	0.111473	0.911984	2	0.434478	0.667051	7	0.34964	0.729052
Test 22	11	5	0.363755	0.718679	7	0.779989	0.441717	2	0.334	0.740783	10	1.81151	0.0804318
Test 23	10	6	1.10539	0.2784	6	0.534787	0.597019	3	0.393181	0.697164	9	1.65643	0.1088
Test 24	13	6	0.463727	0.646083	3	0.771198	0.446428	1	0.145078	0.885588	8	0.160866	0.873243
Test 25	14	5	0.124075	0.902032	4	0.442814	0.660879	1	0.225568	0.822972	8	0.313043	0.75628
Test 26	8	3	0.146804	0.884419	4	0.0470032	0.96287	1	0.38896	0.700473	6	0.431826	0.669428
Test 27	15	6	0.148457	0.882886	7	0.0818231	0.935282	2	0.289381	0.7741	11	0.589043	0.559844
Test 28	11	2	0.394217	0.696305	2	1.03158	0.310796	1	0.0397193	0.968589	3	1.33457	0.192401
Test 29	11	4	0.13289	0.895198	3	0.435778	0.666224	1	0.0397193	0.968589	6	0.203531	0.840142
Test 30	9	3	0.338738	0.737427	3	0.0301902	0.976137	2	0.108381	0.914495	4	0.262291	0.795088
Interval =2100 m
Test 1	14	5	0.124075	0.902032	5	0.0109946	0.991296	2	0.374511	0.710495	8	0.313043	0.75628
Test 2	6	2	0.418622	0.679215	3	0.131516	0.896463	1	0.581	0.566657	4	0.098204	0.922586
Test 3	16	7	0.392172	0.697379	7	0.24481	0.808075	3	0.217543	0.829085	11	0.314652	0.754949
Test 4	12	4	0.291741	0.772493	4	0.111473	0.911984	2	0.434478	0.667051	6	0.0597623	0.952741
Test 5	14	6	0.298723	0.767083	5	0.0109946	0.991296	3	0.0408841	0.967642	8	0.313043	0.75628
Test 6	10	3	0.336403	0.739075	4	0.287962	0.775496	1	0.14564	0.885249	6	0.287962	0.775496
Test 7	11	5	0.363755	0.718679	6	0.279855	0.781575	3	0.272188	0.787406	8	0.435778	0.666224
Test 8	10	4	0.0419767	0.966815	2	0.852428	0.401209	1	0.14564	0.885249	5	0.01353	0.989301
Test 9	10	4	0.0419767	0.966815	5	0.01353	0.989301	1	0.14564	0.885249	8	0.852428	0.401209
Test 10	11	4	0.13289	0.895198	5	0.203531	0.840142	2	0.334	0.740783	7	0.0779989	0.938365
Test 11	7	2	0.336141	0.739569	4	0.240693	0.811756	1	0.528493	0.601818	5	0.183474	0.855906
Test 12	14	7	0.714651	0.480006	8	0.507345	0.615392	4	0.447896	0.657246	11	0.918042	0.365465
Test 13	8	5	1.09288	0.284472	6	1.26093	0.218532	3	0.673392	0.50664	8	2.93317	0.0069179
Test 14	15	5	0.260193	0.796332	6	0.227314	0.821582	2	0.289381	0.7741	9	0.227314	0.821582
Test 15	9	4	0.237487	0.814072	5	0.262291	0.795088	2	0.108381	0.914495	7	0.653471	0.518979
Test 16	11	6	0.857423	0.398242	2	1.03158	0.310796	1	0.0397193	0.968589	7	0.0779989	0.938365
Test 17	9	4	0.237487	0.814072	3	0.0301902	0.976137	2	0.108381	0.914495	5	0.291435	0.772946
Test 18	12	6	0.647661	0.52213	5	0.34964	0.729052	1	0.0569103	0.954994	10	1.19323	0.242131
Test 19	13	5	0.0235404	0.98137	7	0.294464	0.770366	2	0.465607	0.644751	10	0.771198	0.446428
Test 20	14	6	0.298723	0.767083	6	0.313043	0.75628	3	0.0408841	0.967642	9	0.0109946	0.991296
Test 21	8	3	0.146804	0.884419	3	0.208349	0.83658	1	0.38896	0.700473	5	0.208349	0.83658
Test 22	11	4	0.13289	0.895198	4	0.0779989	0.938365	1	0.0397193	0.968589	7	0.0779989	0.938365
Test 23	10	3	0.336403	0.739075	6	0.534787	0.597019	1	0.14564	0.885249	8	0.852428	0.401209
Test 24	10	3	0.336403	0.739075	2	0.852428	0.401209	1	0.14564	0.885249	4	0.534787	0.597019
Test 25	18	9	0.818673	0.41836	7	0.135917	0.892644	3	0.373627	0.710873	13	0.57596	0.568226
Test 26	13	5	0.0235404	0.98137	4	0.284233	0.778122	2	0.465607	0.644751	7	0.135907	0.892774
Test 27	17	5	0.221757	0.825792	8	0.0373492	0.970419	2	0.135226	0.893208	11	0.0764153	0.939524
Test 28	16	8	0.770779	0.446161	6	0.0694544	0.945035	3	0.217543	0.829085	11	0.314652	0.754949
Test 29	15	6	0.148457	0.882886	6	0.227314	0.821582	3	0.131999	0.895787	9	0.227314	0.821582
Test 30	10	5	0.56574	0.576076	5	0.01353	0.989301	2	0.225587	0.823161	8	0.852428	0.401209
Interval =2200 m
Test 1	8	2	0.123417	0.902726	2	0.431826	0.669428	1	0.38896	0.700473	3	0.560939	0.579642
Test 2	13	5	0.0235404	0.98137	5	0.160866	0.873243	2	0.465607	0.644751	8	0.160866	0.873243
Test 3	9	3	0.338738	0.737427	2	0.653471	0.518979	1	0.261732	0.795515	4	0.262291	0.795088
Test 4	9	3	0.338738	0.737427	2	0.653471	0.518979	1	0.261732	0.795515	4	0.262291	0.795088
Test 5	15	7	0.545538	0.589053	9	0.702608	0.487227	3	0.131999	0.895787	13	1.59161	0.121008
Test 6	11	2	0.394217	0.696305	3	0.435778	0.666224	1	0.0397193	0.968589	4	0.779989	0.441717
Test 7	9	3	0.338738	0.737427	2	0.653471	0.518979	1	0.261732	0.795515	4	0.262291	0.795088
Test 8	12	7	1.12215	0.2707	4	0.111473	0.911984	2	0.434478	0.667051	9	0.611019	0.545789
Test 9	8	4	0.46207	0.647874	2	0.431826	0.669428	2	0.0188554	0.9851	4	0.0470032	0.96287
Test 10	8	3	0.146804	0.884419	1	1.273	0.214282	1	0.38896	0.700473	3	0.560939	0.579642
Test 11	4	2	0.121028	0.904767	2	0.263673	0.794486	1	0.255101	0.801014	3	0.0807742	0.936352
Test 12	12	5	0.18497	0.854498	8	1.00326	0.32376	3	0.160381	0.873656	10	1.19323	0.242131
Test 13	9	2	0.0668869	0.947165	4	0.291435	0.772946	1	0.261732	0.795515	5	0.291435	0.772946
Test 14	14	6	0.298723	0.767083	6	0.313043	0.75628	3	0.0408841	0.967642	9	0.0109946	0.991296
Test 15	11	6	0.857423	0.398242	6	0.279855	0.781575	3	0.272188	0.787406	9	1.03158	0.310796
Test 16	9	4	0.237487	0.814072	3	0.0301902	0.976137	2	0.108381	0.914495	5	0.291435	0.772946
Test 17	15	8	0.9442	0.35193	7	0.0818231	0.935282	3	0.131999	0.895787	12	1.05296	0.300009
Test 18	9	4	0.237487	0.814072	5	0.262291	0.795088	2	0.108381	0.914495	7	0.653471	0.518979
Test 19	12	6	0.647661	0.52213	4	0.111473	0.911984	1	0.0569103	0.954994	9	0.611019	0.545789
Test 20	8	4	0.46207	0.647874	5	0.560939	0.579642	2	0.0188554	0.9851	7	1.273	0.214282
Test 21	20	7	0.113414	0.910299	6	0.456569	0.65058	2	0.0613541	0.951399	11	0.140894	0.888698
Test 22	18	6	0.237328	0.813748	6	0.211925	0.833361	2	0.0654212	0.948201	10	0.188431	0.851597
Test 23	10	4	0.0419767	0.966815	6	0.534787	0.597019	2	0.225587	0.823161	8	0.852428	0.401209
Test 24	11	4	0.13289	0.895198	5	0.203531	0.840142	1	0.0397193	0.968589	8	0.435778	0.666224
Test 25	12	5	0.18497	0.854498	4	0.111473	0.911984	1	0.0569103	0.954994	8	0.111473	0.911984
Test 26	7	4	0.733345	0.470169	5	0.954065	0.349186	3	0.843989	0.406679	6	1.03628	0.309992
Test 27	11	4	0.13289	0.895198	4	0.0779989	0.938365	1	0.0397193	0.968589	7	0.0779989	0.938365
Test 28	6	2	0.418622	0.679215	4	0.608865	0.548335	1	0.581	0.566657	5	0.763063	0.452861
Test 29	10	4	0.0419767	0.966815	3	0.243229	0.809601	2	0.225587	0.823161	5	0.01353	0.989301
Test 30	12	5	0.18497	0.854498	7	0.518432	0.60796	2	0.434478	0.667051	10	1.19323	0.242131
Interval =2300 m
Test 1	15	8	0.9442	0.35193	5	0.168826	0.866964	2	0.289381	0.7741	11	0.589043	0.559844
Test 2	10	4	0.0419767	0.966815	4	0.287962	0.775496	1	0.14564	0.885249	7	0.243229	0.809601
Test 3	11	3	0.167419	0.868202	6	0.279855	0.781575	1	0.0397193	0.968589	8	0.435778	0.666224
Test 4	10	4	0.0419767	0.966815	6	0.534787	0.597019	3	0.393181	0.697164	7	0.243229	0.809601
Test 5	15	7	0.545538	0.589053	4	0.589043	0.559844	1	0.299112	0.766731	10	0.168826	0.866964
Test 6	11	4	0.13289	0.895198	4	0.0779989	0.938365	1	0.0397193	0.968589	7	0.0779989	0.938365
Test 7	9	4	0.237487	0.814072	6	0.845325	0.405359	3	0.525613	0.603447	7	0.653471	0.518979
Test 8	16	9	1.1564	0.255577	6	0.0694544	0.945035	3	0.217543	0.829085	12	0.724323	0.473823
Test 9	14	4	0.19837	0.844011	3	0.918042	0.365465	1	0.225568	0.822972	6	0.507345	0.615392
Test 10	9	5	0.801519	0.429829	6	0.845325	0.405359	3	0.525613	0.603447	8	1.47824	0.150915
Test 11	13	5	0.0235404	0.98137	7	0.294464	0.770366	2	0.465607	0.644751	10	0.771198	0.446428
Test 12	8	4	0.46207	0.647874	4	0.0470032	0.96287	2	0.0188554	0.9851	6	0.431826	0.669428
Test 13	12	5	0.18497	0.854498	7	0.518432	0.60796	2	0.434478	0.667051	10	1.19323	0.242131
Test 14	15	7	0.545538	0.589053	7	0.0818231	0.935282	3	0.131999	0.895787	11	0.589043	0.559844
Test 15	11	6	0.857423	0.398242	5	0.203531	0.840142	2	0.334	0.740783	9	1.03158	0.310796
Test 16	10	6	1.10539	0.2784	5	0.01353	0.989301	3	0.393181	0.697164	8	0.852428	0.401209
Test 17	13	5	0.0235404	0.98137	5	0.160866	0.873243	2	0.465607	0.644751	8	0.160866	0.873243
Test 18	13	4	0.340203	0.735998	4	0.284233	0.778122	1	0.145078	0.885588	7	0.135907	0.892774
Test 19	13	5	0.0235404	0.98137	5	0.160866	0.873243	2	0.465607	0.644751	8	0.160866	0.873243
Test 20	17	8	0.614096	0.543123	8	0.0373492	0.970419	3	0.29796	0.767496	13	0.849784	0.401221
Test 21	10	3	0.336403	0.739075	4	0.287962	0.775496	1	0.14564	0.885249	6	0.287962	0.775496
Test 22	15	9	1.35732	0.18389	7	0.0818231	0.935282	4	0.347046	0.73076	12	1.05296	0.300009
Test 23	8	3	0.146804	0.884419	1	1.273	0.214282	1	0.38896	0.700473	3	0.560939	0.579642
Test 24	15	7	0.545538	0.589053	4	0.589043	0.559844	2	0.289381	0.7741	9	0.227314	0.821582
Test 25	13	7	0.904267	0.372828	5	0.160866	0.873243	2	0.465607	0.644751	10	0.771198	0.446428
Test 26	14	5	0.124075	0.902032	5	0.0109946	0.991296	2	0.374511	0.710495	8	0.313043	0.75628
Test 27	10	3	0.336403	0.739075	3	0.243229	0.809601	1	0.14564	0.885249	5	0.01353	0.989301
Test 28	14	6	0.298723	0.767083	8	0.507345	0.615392	4	0.447896	0.657246	10	0.442814	0.660879
Test 29	6	2	0.418622	0.679215	3	0.131516	0.896463	1	0.581	0.566657	4	0.098204	0.922586
Test 30	22	9	0.295979	0.768778	8	0.054798	0.956572	3	0.247552	0.805747	14	0.054798	0.956572
Interval =2400 m
Test 1	5	2	0.172801	0.86432	4	1.19317	0.244964	1	0.426427	0.673761	5	2.6021	0.0159349
Test 2	20	8	0.215169	0.830786	6	0.456569	0.65058	2	0.0613541	0.951399	12	0.192056	0.848721
Test 3	10	3	0.336403	0.739075	7	1.10168	0.279979	1	0.14564	0.885249	9	1.65643	0.1088
Test 4	10	5	0.56574	0.576076	4	0.287962	0.775496	2	0.225587	0.823161	7	0.243229	0.809601
Test 5	11	4	0.13289	0.895198	4	0.0779989	0.938365	2	0.334	0.740783	6	0.203531	0.840142
Test 6	7	4	0.733345	0.470169	5	0.954065	0.349186	2	0.158175	0.875589	7	2.85434	0.00854368
Test 7	13	6	0.463727	0.646083	4	0.284233	0.778122	1	0.145078	0.885588	9	0.284233	0.778122
Test 8	9	4	0.237487	0.814072	2	0.653471	0.518979	2	0.108381	0.914495	4	0.262291	0.795088
Test 9	9	4	0.237487	0.814072	5	0.262291	0.795088	2	0.108381	0.914495	7	0.653471	0.518979
Test 10	12	4	0.291741	0.772493	6	0.0597623	0.952741	2	0.434478	0.667051	8	0.111473	0.911984
Test 11	13	8	1.36535	0.181971	5	0.160866	0.873243	3	0.0563431	0.95543	10	0.771198	0.446428
Test 12	9	4	0.237487	0.814072	5	0.262291	0.795088	2	0.108381	0.914495	7	0.653471	0.518979
Test 13	10	4	0.0419767	0.966815	6	0.534787	0.597019	3	0.393181	0.697164	7	0.243229	0.809601
Test 14	10	3	0.336403	0.739075	2	0.852428	0.401209	1	0.14564	0.885249	4	0.534787	0.597019
Test 15	10	4	0.0419767	0.966815	3	0.243229	0.809601	2	0.225587	0.823161	5	0.01353	0.989301
Test 16	13	6	0.463727	0.646083	6	0.135907	0.892774	3	0.0563431	0.95543	9	0.284233	0.778122
Test 17	7	2	0.336141	0.739569	3	0.412616	0.683405	1	0.528493	0.601818	4	0.412616	0.683405
Test 18	10	3	0.336403	0.739075	5	0.01353	0.989301	1	0.14564	0.885249	7	0.243229	0.809601
Test 19	12	4	0.291741	0.772493	6	0.0597623	0.952741	1	0.0569103	0.954994	9	0.611019	0.545789
Test 20	10	3	0.336403	0.739075	3	0.243229	0.809601	1	0.14564	0.885249	5	0.01353	0.989301
Test 21	14	6	0.298723	0.767083	5	0.0109946	0.991296	1	0.225568	0.822972	10	0.442814	0.660879
Test 22	3	2	0.540159	0.59477	2	0.178536	0.860013	1	0.0616154	0.951452	3	2.01353	0.0570516
Test 23	9	4	0.237487	0.814072	6	0.845325	0.405359	3	0.525613	0.603447	7	0.653471	0.518979
Test 24	7	3	0.0698424	0.944875	3	0.412616	0.683405	2	0.158175	0.875589	4	0.412616	0.683405
Test 25	18	8	0.470727	0.640675	8	0.188431	0.851597	3	0.373627	0.710873	13	0.57596	0.568226
Test 26	7	2	0.336141	0.739569	3	0.412616	0.683405	1	0.528493	0.601818	4	0.412616	0.683405
Test 27	8	3	0.146804	0.884419	4	0.0470032	0.96287	1	0.38896	0.700473	6	0.431826	0.669428
Test 28	13	6	0.463727	0.646083	6	0.135907	0.892774	3	0.0563431	0.95543	9	0.284233	0.778122
Test 29	9	4	0.237487	0.814072	3	0.0301902	0.976137	2	0.108381	0.914495	5	0.291435	0.772946
Test 30	6	3	0.323756	0.748927	4	0.608865	0.548335	2	0.313514	0.756599	5	0.763063	0.452861
Interval =2500 m
Test 1	11	4	0.13289	0.895198	5	0.203531	0.840142	1	0.0397193	0.968589	8	0.435778	0.666224
Test 2	17	7	0.251451	0.802936	8	0.0373492	0.970419	2	0.135226	0.893208	13	0.849784	0.401221
Test 3	13	6	0.463727	0.646083	4	0.284233	0.778122	2	0.465607	0.644751	8	0.160866	0.873243
Test 4	15	7	0.545538	0.589053	5	0.168826	0.866964	2	0.289381	0.7741	10	0.168826	0.866964
Test 5	16	4	0.0541188	0.957157	6	0.0694544	0.945035	1	0.366388	0.716346	9	0.24481	0.808075
Test 6	12	6	0.647661	0.52213	4	0.111473	0.911984	2	0.434478	0.667051	8	0.111473	0.911984
Test 7	18	9	0.818673	0.41836	7	0.135917	0.892644	2	0.0654212	0.948201	14	0.966373	0.340305
Test 8	6	4	1.09639	0.283788	5	1.5955	0.123687	3	1.05374	0.302495	6	2.74924	0.0111674
Test 9	7	3	0.0698424	0.944875	3	0.412616	0.683405	1	0.528493	0.601818	5	0.183474	0.855906
Test 10	7	5	1.49396	0.147701	5	0.954065	0.349186	3	0.843989	0.406679	7	2.85434	0.00854368
Test 11	14	6	0.298723	0.767083	4	0.442814	0.660879	2	0.374511	0.710495	8	0.313043	0.75628
Test 12	12	5	0.18497	0.854498	5	0.34964	0.729052	3	0.160381	0.873656	7	0.34964	0.729052
Test 13	14	8	1.13957	0.262922	6	0.313043	0.75628	3	0.0408841	0.967642	11	0.918042	0.365465
Test 14	9	4	0.237487	0.814072	6	0.845325	0.405359	2	0.108381	0.914495	8	1.47824	0.150915
Test 15	12	5	0.18497	0.854498	5	0.34964	0.729052	2	0.434478	0.667051	8	0.111473	0.911984
Test 16	6	2	0.418622	0.679215	2	0.098204	0.922586	1	0.581	0.566657	3	0.131516	0.896463
Test 17	17	8	0.614096	0.543123	9	0.317468	0.752775	3	0.29796	0.767496	14	1.29163	0.204951
Test 18	9	3	0.338738	0.737427	2	0.653471	0.518979	1	0.261732	0.795515	4	0.262291	0.795088
Test 19	14	6	0.298723	0.767083	5	0.0109946	0.991296	2	0.374511	0.710495	9	0.0109946	0.991296
Test 20	13	5	0.0235404	0.98137	6	0.135907	0.892774	2	0.465607	0.644751	9	0.284233	0.778122
Test 21	12	6	0.647661	0.52213	4	0.111473	0.911984	1	0.0569103	0.954994	9	0.611019	0.545789
Test 22	10	4	0.0419767	0.966815	5	0.01353	0.989301	2	0.225587	0.823161	7	0.243229	0.809601
Test 23	8	2	0.123417	0.902726	3	0.208349	0.83658	1	0.38896	0.700473	4	0.0470032	0.96287
Test 24	10	3	0.336403	0.739075	4	0.287962	0.775496	1	0.14564	0.885249	6	0.287962	0.775496
Test 25	13	5	0.0235404	0.98137	5	0.160866	0.873243	1	0.145078	0.885588	9	0.284233	0.778122
Test 26	13	4	0.340203	0.735998	3	0.771198	0.446428	1	0.145078	0.885588	6	0.294464	0.770366
Test 27	12	6	0.647661	0.52213	7	0.518432	0.60796	3	0.160381	0.873656	10	1.19323	0.242131
Test 28	14	5	0.124075	0.902032	8	0.507345	0.615392	2	0.374511	0.710495	11	0.918042	0.365465
Test 29	14	6	0.298723	0.767083	7	0.0965725	0.923668	3	0.0408841	0.967642	10	0.442814	0.660879
Test 30	12	5	0.18497	0.854498	5	0.34964	0.729052	2	0.434478	0.667051	8	0.111473	0.911984
Interval =2600 m
Test 1	12	6	0.647661	0.52213	3	0.611019	0.545789	1	0.0569103	0.954994	8	0.111473	0.911984
Test 2	10	2	0.238592	0.81316	3	0.243229	0.809601	1	0.14564	0.885249	4	0.534787	0.597019
Test 3	14	7	0.714651	0.480006	5	0.0109946	0.991296	2	0.374511	0.710495	10	0.442814	0.660879
Test 4	8	2	0.123417	0.902726	2	0.431826	0.669428	1	0.38896	0.700473	3	0.560939	0.579642
Test 5	4	3	1.17216	0.253669	3	0.726968	0.474911	2	0.723716	0.476866	4	2.38138	0.0263276
Test 6	12	5	0.18497	0.854498	6	0.0597623	0.952741	3	0.160381	0.873656	8	0.111473	0.911984
Test 7	13	6	0.463727	0.646083	4	0.284233	0.778122	1	0.145078	0.885588	9	0.284233	0.778122
Test 8	10	4	0.0419767	0.966815	4	0.287962	0.775496	2	0.225587	0.823161	6	0.287962	0.775496
Test 9	13	6	0.463727	0.646083	7	0.294464	0.770366	3	0.0563431	0.95543	10	0.771198	0.446428
Test 10	14	6	0.298723	0.767083	8	0.507345	0.615392	2	0.374511	0.710495	12	1.47163	0.150888
Test 11	10	4	0.0419767	0.966815	6	0.534787	0.597019	2	0.225587	0.823161	8	0.852428	0.401209
Test 12	15	7	0.545538	0.589053	8	0.306836	0.760896	3	0.131999	0.895787	12	1.05296	0.300009
Test 13	12	6	0.647661	0.52213	4	0.111473	0.911984	2	0.434478	0.667051	8	0.111473	0.911984
Test 14	8	3	0.146804	0.884419	5	0.560939	0.579642	2	0.0188554	0.9851	6	0.431826	0.669428
Test 15	14	5	0.124075	0.902032	8	0.507345	0.615392	3	0.0408841	0.967642	10	0.442814	0.660879
Test 16	19	7	0	1	6	0.338316	0.737037	2	0	1	11	0.328564	0.744337
Test 17	15	6	0.148457	0.882886	7	0.0818231	0.935282	3	0.131999	0.895787	10	0.168826	0.866964
Test 18	14	6	0.298723	0.767083	3	0.918042	0.365465	1	0.225568	0.822972	8	0.313043	0.75628
Test 19	11	5	0.363755	0.718679	4	0.0779989	0.938365	1	0.0397193	0.968589	8	0.435778	0.666224
Test 20	15	6	0.148457	0.882886	7	0.0818231	0.935282	2	0.289381	0.7741	11	0.589043	0.559844
Test 21	19	6	0.348991	0.729074	5	0.693551	0.492295	2	0	1	9	0.326713	0.745726
Test 22	9	4	0.237487	0.814072	6	0.845325	0.405359	2	0.108381	0.914495	8	1.47824	0.150915
Test 23	14	6	0.298723	0.767083	6	0.313043	0.75628	2	0.374511	0.710495	10	0.442814	0.660879
Test 24	19	8	0.338316	0.737037	9	0	1	3	0.444878	0.658999	14	0.693551	0.492295
Test 25	20	10	0.86013	0.395112	8	0.192056	0.848721	4	0.0752084	0.940443	14	0.456569	0.65058
Test 26	10	3	0.336403	0.739075	2	0.852428	0.401209	1	0.14564	0.885249	4	0.534787	0.597019
Test 27	16	6	0.0101962	0.991924	8	0.126754	0.899882	2	0.209755	0.83511	12	0.724323	0.473823
Test 28	9	4	0.237487	0.814072	3	0.0301902	0.976137	2	0.108381	0.914495	5	0.291435	0.772946
Test 29	18	6	0.237328	0.813748	7	0.135917	0.892644	3	0.373627	0.710873	10	0.188431	0.851597
Test 30	7	5	1.49396	0.147701	5	0.954065	0.349186	3	0.843989	0.406679	7	2.85434	0.00854368
Interval =2700 m
Test 1	20	9	0.537927	0.593764	7	0.12686	0.89972	3	0.375478	0.709393	13	0.12686	0.89972
Test 2	16	8	0.770779	0.446161	7	0.24481	0.808075	3	0.217543	0.829085	12	0.724323	0.473823
Test 3	8	3	0.146804	0.884419	3	0.208349	0.83658	1	0.38896	0.700473	5	0.208349	0.83658
Test 4	11	5	0.363755	0.718679	5	0.203531	0.840142	2	0.334	0.740783	8	0.435778	0.666224
Test 5	19	10	1.00889	0.31958	7	0	1	3	0.444878	0.658999	14	0.693551	0.492295
Test 6	12	4	0.291741	0.772493	3	0.611019	0.545789	1	0.0569103	0.954994	6	0.0597623	0.952741
Test 7	14	5	0.124075	0.902032	7	0.0965725	0.923668	2	0.374511	0.710495	10	0.442814	0.660879
Test 8	20	6	0.240219	0.811452	8	0.192056	0.848721	2	0.0613541	0.951399	12	0.192056	0.848721
Test 9	9	3	0.338738	0.737427	5	0.262291	0.795088	1	0.261732	0.795515	7	0.653471	0.518979
Test 10	15	7	0.545538	0.589053	6	0.227314	0.821582	3	0.131999	0.895787	10	0.168826	0.866964
Test 11	5	3	0.648003	0.5234	2	0.426794	0.673498	1	0.426427	0.673761	4	0.44744	0.658743
Test 12	9	4	0.237487	0.814072	4	0.291435	0.772946	1	0.261732	0.795515	7	0.653471	0.518979
Test 13	13	6	0.463727	0.646083	8	0.735388	0.467631	3	0.0563431	0.95543	11	1.33934	0.190197
Test 14	10	3	0.336403	0.739075	7	1.10168	0.279979	1	0.14564	0.885249	9	1.65643	0.1088
Test 15	8	3	0.146804	0.884419	2	0.431826	0.669428	1	0.38896	0.700473	4	0.0470032	0.96287
Test 16	4	2	0.121028	0.904767	3	0.726968	0.474911	1	0.255101	0.801014	4	2.38138	0.0263276
Test 17	12	6	0.647661	0.52213	4	0.111473	0.911984	1	0.0569103	0.954994	9	0.611019	0.545789
Test 18	7	3	0.0698424	0.944875	3	0.412616	0.683405	1	0.528493	0.601818	5	0.183474	0.855906
Test 19	13	7	0.904267	0.372828	5	0.160866	0.873243	3	0.0563431	0.95543	9	0.284233	0.778122
Test 20	20	10	0.86013	0.395112	8	0.192056	0.848721	4	0.0752084	0.940443	14	0.456569	0.65058
Test 21	14	6	0.298723	0.767083	6	0.313043	0.75628	2	0.374511	0.710495	10	0.442814	0.660879
Test 22	19	9	0.672593	0.505386	8	0.328564	0.744337	3	0.444878	0.658999	14	0.693551	0.492295
Test 23	11	3	0.167419	0.868202	6	0.279855	0.781575	1	0.0397193	0.968589	8	0.435778	0.666224
Test 24	12	4	0.291741	0.772493	7	0.518432	0.60796	1	0.0569103	0.954994	10	1.19323	0.242131
Test 25	16	7	0.392172	0.697379	8	0.126754	0.899882	3	0.217543	0.829085	12	0.724323	0.473823
Test 26	13	4	0.340203	0.735998	2	1.33934	0.190197	1	0.145078	0.885588	5	0.735388	0.467631
Test 27	12	5	0.18497	0.854498	5	0.34964	0.729052	1	0.0569103	0.954994	9	0.611019	0.545789
Test 28	18	8	0.470727	0.640675	6	0.211925	0.833361	2	0.0654212	0.948201	12	0.211925	0.833361
Test 29	13	5	0.0235404	0.98137	4	0.284233	0.778122	2	0.465607	0.644751	7	0.135907	0.892774
Test 30	12	6	0.647661	0.52213	4	0.111473	0.911984	2	0.434478	0.667051	8	0.111473	0.911984
Interval =2800 m
Test 1	13	5	0.0235404	0.98137	4	0.284233	0.778122	2	0.465607	0.644751	7	0.135907	0.892774
Test 2	14	4	0.19837	0.844011	7	0.0965725	0.923668	2	0.374511	0.710495	9	0.0109946	0.991296
Test 3	10	4	0.0419767	0.966815	4	0.287962	0.775496	2	0.225587	0.823161	6	0.287962	0.775496
Test 4	11	5	0.363755	0.718679	3	0.435778	0.666224	1	0.0397193	0.968589	7	0.0779989	0.938365
Test 5	11	6	0.857423	0.398242	5	0.203531	0.840142	2	0.334	0.740783	9	1.03158	0.310796
Test 6	17	8	0.614096	0.543123	7	0.282216	0.77944	2	0.135226	0.893208	13	0.849784	0.401221
Test 7	8	4	0.46207	0.647874	4	0.0470032	0.96287	2	0.0188554	0.9851	6	0.431826	0.669428
Test 8	16	8	0.770779	0.446161	8	0.126754	0.899882	4	0.252464	0.802203	12	0.724323	0.473823
Test 9	7	5	1.49396	0.147701	5	0.954065	0.349186	3	0.843989	0.406679	7	2.85434	0.00854368
Test 10	10	5	0.56574	0.576076	5	0.01353	0.989301	3	0.393181	0.697164	7	0.243229	0.809601
Test 11	10	5	0.56574	0.576076	5	0.01353	0.989301	2	0.225587	0.823161	8	0.852428	0.401209
Test 12	13	6	0.463727	0.646083	8	0.735388	0.467631	3	0.0563431	0.95543	11	1.33934	0.190197
Test 13	13	6	0.463727	0.646083	5	0.160866	0.873243	2	0.465607	0.644751	9	0.284233	0.778122
Test 14	11	5	0.363755	0.718679	6	0.279855	0.781575	2	0.334	0.740783	9	1.03158	0.310796
Test 15	10	4	0.0419767	0.966815	7	1.10168	0.279979	2	0.225587	0.823161	9	1.65643	0.1088
Test 16	14	8	1.13957	0.262922	6	0.313043	0.75628	3	0.0408841	0.967642	11	0.918042	0.365465
Test 17	20	8	0.215169	0.830786	7	0.12686	0.89972	2	0.0613541	0.951399	13	0.12686	0.89972
Test 18	20	6	0.240219	0.811452	6	0.456569	0.65058	2	0.0613541	0.951399	10	0.173616	0.863089
Test 19	9	3	0.338738	0.737427	2	0.653471	0.518979	1	0.261732	0.795515	4	0.262291	0.795088
Test 20	8	3	0.146804	0.884419	3	0.208349	0.83658	1	0.38896	0.700473	5	0.208349	0.83658
Test 21	15	7	0.545538	0.589053	6	0.227314	0.821582	2	0.289381	0.7741	11	0.589043	0.559844
Test 22	9	4	0.237487	0.814072	3	0.0301902	0.976137	1	0.261732	0.795515	6	0.0301902	0.976137
Test 23	11	5	0.363755	0.718679	6	0.279855	0.781575	2	0.334	0.740783	9	1.03158	0.310796
Test 24	10	5	0.56574	0.576076	5	0.01353	0.989301	2	0.225587	0.823161	8	0.852428	0.401209
Test 25	14	5	0.124075	0.902032	6	0.313043	0.75628	2	0.374511	0.710495	9	0.0109946	0.991296
Test 26	11	6	0.857423	0.398242	4	0.0779989	0.938365	3	0.272188	0.787406	7	0.0779989	0.938365
Test 27	17	7	0.251451	0.802936	8	0.0373492	0.970419	2	0.135226	0.893208	13	0.849784	0.401221
Test 28	9	4	0.237487	0.814072	6	0.845325	0.405359	3	0.525613	0.603447	7	0.653471	0.518979
Test 29	12	6	0.647661	0.52213	5	0.34964	0.729052	3	0.160381	0.873656	8	0.111473	0.911984
Test 30	13	5	0.0235404	0.98137	6	0.135907	0.892774	2	0.465607	0.644751	9	0.284233	0.778122
Interval =2900 m
Test 1	12	6	0.647661	0.52213	5	0.34964	0.729052	2	0.434478	0.667051	9	0.611019	0.545789
Test 2	16	5	0.344657	0.732475	10	0.883063	0.383404	2	0.209755	0.83511	13	1.17714	0.247314
Test 3	11	4	0.13289	0.895198	4	0.0779989	0.938365	1	0.0397193	0.968589	7	0.0779989	0.938365
Test 4	13	6	0.463727	0.646083	4	0.284233	0.778122	2	0.465607	0.644751	8	0.160866	0.873243
Test 5	14	5	0.124075	0.902032	8	0.507345	0.615392	2	0.374511	0.710495	11	0.918042	0.365465
Test 6	10	3	0.336403	0.739075	6	0.534787	0.597019	2	0.225587	0.823161	7	0.243229	0.809601
Test 7	7	3	0.0698424	0.944875	3	0.412616	0.683405	1	0.528493	0.601818	5	0.183474	0.855906
Test 8	13	5	0.0235404	0.98137	8	0.735388	0.467631	2	0.465607	0.644751	11	1.33934	0.190197
Test 9	15	4	0.0673755	0.946689	6	0.227314	0.821582	1	0.299112	0.766731	9	0.227314	0.821582
Test 10	18	9	0.818673	0.41836	6	0.211925	0.833361	3	0.373627	0.710873	12	0.211925	0.833361
Test 11	10	3	0.336403	0.739075	3	0.243229	0.809601	1	0.14564	0.885249	5	0.01353	0.989301
Test 12	15	7	0.545538	0.589053	7	0.0818231	0.935282	3	0.131999	0.895787	11	0.589043	0.559844
Test 13	10	5	0.56574	0.576076	5	0.01353	0.989301	2	0.225587	0.823161	8	0.852428	0.401209
Test 14	17	6	0.117943	0.906787	5	0.449974	0.655504	2	0.135226	0.893208	9	0.0373492	0.970419
Test 15	9	3	0.338738	0.737427	5	0.262291	0.795088	1	0.261732	0.795515	7	0.653471	0.518979
Test 16	8	5	1.09288	0.284472	4	0.0470032	0.96287	3	0.673392	0.50664	6	0.431826	0.669428
Test 17	12	4	0.291741	0.772493	7	0.518432	0.60796	2	0.434478	0.667051	9	0.611019	0.545789
Test 18	11	5	0.363755	0.718679	5	0.203531	0.840142	1	0.0397193	0.968589	9	1.03158	0.310796
Test 19	8	2	0.123417	0.902726	2	0.431826	0.669428	1	0.38896	0.700473	3	0.560939	0.579642
Test 20	13	6	0.463727	0.646083	5	0.160866	0.873243	2	0.465607	0.644751	9	0.284233	0.778122
Test 21	12	5	0.18497	0.854498	7	0.518432	0.60796	2	0.434478	0.667051	10	1.19323	0.242131
Test 22	11	4	0.13289	0.895198	5	0.203531	0.840142	1	0.0397193	0.968589	8	0.435778	0.666224
Test 23	16	7	0.392172	0.697379	8	0.126754	0.899882	2	0.209755	0.83511	13	1.17714	0.247314
Test 24	10	6	1.10539	0.2784	5	0.01353	0.989301	3	0.393181	0.697164	8	0.852428	0.401209
Test 25	15	8	0.9442	0.35193	8	0.306836	0.760896	3	0.131999	0.895787	13	1.59161	0.121008
Test 26	15	6	0.148457	0.882886	6	0.227314	0.821582	3	0.131999	0.895787	9	0.227314	0.821582
Test 27	5	3	0.648003	0.5234	3	0.213397	0.832898	2	0.493736	0.626174	4	0.44744	0.658743
Test 28	12	4	0.291741	0.772493	5	0.34964	0.729052	2	0.434478	0.667051	7	0.34964	0.729052
Test 29	10	4	0.0419767	0.966815	4	0.287962	0.775496	2	0.225587	0.823161	6	0.287962	0.775496
Test 30	10	4	0.0419767	0.966815	5	0.01353	0.989301	1	0.14564	0.885249	8	0.852428	0.401209
Interval =3000 m
Test 1	9	4	0.237487	0.814072	3	0.0301902	0.976137	2	0.108381	0.914495	5	0.291435	0.772946
Test 2	8	4	0.46207	0.647874	3	0.208349	0.83658	2	0.0188554	0.9851	5	0.208349	0.83658
Test 3	13	5	0.0235404	0.98137	4	0.284233	0.778122	1	0.145078	0.885588	8	0.160866	0.873243
Test 4	11	6	0.857423	0.398242	5	0.203531	0.840142	2	0.334	0.740783	9	1.03158	0.310796
Test 5	15	6	0.148457	0.882886	9	0.702608	0.487227	3	0.131999	0.895787	12	1.05296	0.300009
Test 6	12	6	0.647661	0.52213	5	0.34964	0.729052	3	0.160381	0.873656	8	0.111473	0.911984
Test 7	10	3	0.336403	0.739075	2	0.852428	0.401209	1	0.14564	0.885249	4	0.534787	0.597019
Test 8	13	6	0.463727	0.646083	8	0.735388	0.467631	3	0.0563431	0.95543	11	1.33934	0.190197
Test 9	14	6	0.298723	0.767083	8	0.507345	0.615392	3	0.0408841	0.967642	11	0.918042	0.365465
Test 10	10	4	0.0419767	0.966815	6	0.534787	0.597019	2	0.225587	0.823161	8	0.852428	0.401209
Test 11	18	8	0.470727	0.640675	6	0.211925	0.833361	3	0.373627	0.710873	11	0.135917	0.892644
Test 12	20	7	0.113414	0.910299	8	0.192056	0.848721	3	0.375478	0.709393	12	0.192056	0.848721
Test 13	8	5	1.09288	0.284472	4	0.0470032	0.96287	2	0.0188554	0.9851	7	1.273	0.214282
Test 14	9	3	0.338738	0.737427	2	0.653471	0.518979	1	0.261732	0.795515	4	0.262291	0.795088
Test 15	14	4	0.19837	0.844011	5	0.0109946	0.991296	1	0.225568	0.822972	8	0.313043	0.75628
Test 16	15	6	0.148457	0.882886	8	0.306836	0.760896	3	0.131999	0.895787	11	0.589043	0.559844
Test 17	5	3	0.648003	0.5234	3	0.213397	0.832898	2	0.493736	0.626174	4	0.44744	0.658743
Test 18	16	7	0.392172	0.697379	7	0.24481	0.808075	2	0.209755	0.83511	12	0.724323	0.473823
Test 19	15	8	0.9442	0.35193	8	0.306836	0.760896	4	0.347046	0.73076	12	1.05296	0.300009
Test 20	14	5	0.124075	0.902032	5	0.0109946	0.991296	2	0.374511	0.710495	8	0.313043	0.75628
Test 21	12	6	0.647661	0.52213	7	0.518432	0.60796	3	0.160381	0.873656	10	1.19323	0.242131
Test 22	15	6	0.148457	0.882886	6	0.227314	0.821582	2	0.289381	0.7741	10	0.168826	0.866964
Test 23	16	6	0.0101962	0.991924	8	0.126754	0.899882	2	0.209755	0.83511	12	0.724323	0.473823
Test 24	14	6	0.298723	0.767083	6	0.313043	0.75628	2	0.374511	0.710495	10	0.442814	0.660879
Test 25	11	4	0.13289	0.895198	3	0.435778	0.666224	1	0.0397193	0.968589	6	0.203531	0.840142
Test 26	11	5	0.363755	0.718679	4	0.0779989	0.938365	1	0.0397193	0.968589	8	0.435778	0.666224
Test 27	14	8	1.13957	0.262922	6	0.313043	0.75628	3	0.0408841	0.967642	11	0.918042	0.365465
Test 28	13	6	0.463727	0.646083	4	0.284233	0.778122	2	0.465607	0.644751	8	0.160866	0.873243
Test 29	14	8	1.13957	0.262922	7	0.0965725	0.923668	3	0.0408841	0.967642	12	1.47163	0.150888
Test 30	13	6	0.463727	0.646083	6	0.135907	0.892774	2	0.465607	0.644751	10	0.771198	0.446428
